# Supplementary material for: Large-scale mouse mutagenesis identifies novel genes affecting vertebral anatomy
Source: Mamm Genome. 2026 Feb 5;37(1):34. doi: 10.1007/s00335-025-10189-x (PMC12876460; doi:10.1007/s00335-025-10189-x)
Supplement: Supplementary file 2 — Supplementary Material 2 [file 335_2025_10189_MOESM2_ESM.xlsx]

## Sheet: 204 genes and all phenotypes
Gene Symbol	Phenotype Hits
1110059G10Rik	vertebral transformation
4932438H23Rik	abnormal vertebral arch morphology
Abca4	vertebral fusion
Adamts1	eye hemorrhage::enlarged spleen::abnormal spleen morphology::abnormal blood vessel morphology::abnormal eye morphology::abnormal kidney morphology::small kidney::no spontaneous movement::abnormal body wall morphology::preweaning lethality, incomplete penetrance::abnormal tail morphology::abnormal placenta morphology::abnormal placenta vasculature::abnormal heart morphology::small heart
Aebp1	preweaning lethality, complete penetrance::enlarged heart::abnormal tail morphology::abnormal heart morphology
Aff3	abnormal tooth morphology::vertebral transformation::abnormal incisor morphology::decreased circulating serum albumin level::increased circulating alkaline phosphatase level::abnormal snout morphology::increased circulating chloride level::decreased circulating fructosamine level::abnormal vertebral arch morphology::fusion of vertebral arches::decreased grip strength
Aff4	preweaning lethality, complete penetrance::microphthalmia::abnormal blood vessel morphology::edema::abnormal kidney morphology::small kidney::anophthalmia::abnormal skin morphology::abnormal caudal vertebrae morphology::abnormal craniofacial morphology::abnormal placenta morphology::embryonic growth retardation::increased grip strength::abnormal placenta vasculature::decreased body length
Alg10b	preweaning lethality, complete penetrance::abnormal somite shape::abnormal neural tube closure::abnormal embryo development::edema::pale yolk sac::abnormal visceral yolk sac morphology::increased body temperature::bleb::abnormal optic vesicle formation::abnormal pharyngeal arch morphology::abnormal embryo size::abnormal midbrain development::embryonic lethality prior to tooth bud stage::embryonic…
Ambra1	preweaning lethality, complete penetrance::abnormal eye anterior chamber depth::abnormal cranium morphology::abnormal neural tube closure::spina bifida::abnormal midbrain morphology::abnormal hindbrain morphology::abnormal retina inner nuclear layer morphology::prenatal lethality::decreased prepulse inhibition::abnormal tail morphology::facial cleft
Ankmy2	preweaning lethality, complete penetrance::abnormal neural tube closure::abnormal somite shape::abnormal embryo development::abnormal pharyngeal arch morphology::abnormal placenta development::abnormal embryo size::abnormal midbrain development::prenatal lethality prior to heart atrial septation::embryonic growth retardation::abnormal placenta size::abnormal hindbrain development::abnormal forebr…
Arpc1b	increased memory-marker CD4-negative NK T cell number::decreased mean corpuscular hemoglobin::vertebral fusion::increased circulating total protein level::decreased circulating fructosamine level::decreased NK cell number::decreased circulating serum albumin level::process of degenerative change/Kidney - MPATH process term::glomerulonephritis/Kidney - MPATH diagnostic term::increased effector mem…
Asphd1	abnormal tooth morphology::increased circulating creatinine level::abnormal thymus morphology::decreased heart rate::microphthalmia::abnormal eye morphology::abnormal digit morphology::enlarged thymus::abnormal tail morphology::decreased circulating alkaline phosphatase level
Atp1b1	preweaning lethality, complete penetrance::eye hemorrhage::abnormal somite shape::abnormal neural tube closure::hyperactivity::abnormal testis morphology::enlarged testis::abnormal visceral yolk sac morphology::abnormal optic vesicle formation::persistence of hyaloid vascular system::abnormal skin morphology::abnormal pharyngeal arch morphology::prenatal lethality prior to heart atrial septation:…
Atp1b3	preweaning lethality, complete penetrance::abnormal midbrain development::decreased thigmotaxis::abnormal neural tube closure::abnormal somite shape::embryonic lethality prior to tooth bud stage::hyperactivity::abnormal forebrain development::abnormal hindbrain development::abnormal behavior::abnormal neural tube morphology
Barx2	abnormal cornea morphology::abnormal eye morphology::abnormal gait::abnormal coat/hair pigmentation::abnormal eyelid morphology::absent vibrissae::abnormal tail morphology::preweaning lethality, incomplete penetrance::narrow eye opening::corneal opacity::increased circulating creatine kinase level::corneal vascularization::abnormal vertebrae morphology::increased circulating amylase level::increa…
Bptf	preweaning lethality, complete penetrance::vertebral fusion::decreased prepulse inhibition::abnormal bone structure::decreased body length
Brd2	preweaning lethality, complete penetrance::decreased CD8-positive, alpha-beta T cell number::increased CD4-positive, alpha-beta T cell number::increased mean corpuscular hemoglobin::abnormal vertebral arch morphology::abnormal auditory brainstem response
C9orf72	enlarged spleen::increased circulating alkaline phosphatase level::inflammation/Large intestine - MPATH pathological process term::increased spleen weight::abnormal vertebral arch morphology::enlarged lymph nodes::inflammation/Stomach - MPATH pathological process term::lymphoid hyperplasia/Thymus - MPATH pathological entity term::epithelial hyperplasia/Stomach - MPATH pathological entity term::hy…
Cacna1c	small liver::preweaning lethality, complete penetrance::enlarged spleen::abnormal liver morphology::abnormal spleen morphology::prenatal lethality prior to heart atrial septation::abnormal placenta morphology::abnormal kidney morphology::small kidney::decreased locomotor activity::increased freezing behavior::abnormal caudal vertebrae morphology
Cant1	increased circulating alkaline phosphatase level::decreased total retina thickness::abnormal retina morphology::abnormal retina vasculature morphology::abnormal tail morphology::preweaning lethality, incomplete penetrance::abnormal optic disk morphology::increased startle reflex::abnormal lens morphology::abnormal vitreous body morphology::increased circulating amylase level::abnormal tail length…
Capza1	increased monocyte cell number::abnormal retina blood vessel morphology::decreased leukocyte cell number::cataract::thrombocytopenia::decreased lymphocyte cell number::abnormal retina vasculature morphology::decreased hematocrit::abnormal skin morphology::abnormal tail morphology::decreased thigmotaxis::decreased mean corpuscular volume::increased mean platelet volume
Cbx5	vertebral transformation::increased grip strength::vertebral fusion::decreased circulating glucose level::fusion of vertebral arches
Ccnd2	abnormal spine curvature::increased circulating phosphate level::abnormal cranium morphology::increased mean corpuscular volume::increased fasting circulating glucose level::increased circulating alkaline phosphatase level::hyperactivity::trunk curl::increased circulating iron level::impaired glucose tolerance::small testis::increased lean body mass::increased circulating glucose level::increased…
Cdcp3	abnormal eye morphology::abnormal tail morphology
Celsr1	increased brain size::enlarged spleen::abnormal spleen morphology::cataract::abnormal testis morphology::enlarged testis::no spontaneous movement::necrosis/Epididymis - MPATH pathological process term::abnormal tail morphology::preweaning lethality, incomplete penetrance::abnormal skin morphology::male infertility::female infertility::abnormal vitreous body morphology::abnormal brain morphology
Cfd	enlarged spleen::abnormal spleen morphology::abnormal kidney morphology::small kidney::abnormal adrenal gland morphology::abnormal caudal vertebrae morphology::small adrenal glands
Cgn	abnormal craniofacial morphology::preweaning lethality, complete penetrance::abnormal forebrain morphology::abnormal neural tube closure::abnormal tail morphology::abnormal embryo size::hemorrhage::cyanosis
Chd1l	abnormal tail length::preweaning lethality, incomplete penetrance
Chrna2	abnormal kidney morphology::small kidney::thick skin::abnormal skin morphology::abnormal caudal vertebrae morphology
Cog6	decreased memory-marker gamma-delta T cell number::increased circulating alkaline phosphatase level::decreased mean corpuscular hemoglobin::increased circulating total protein level::decreased CD4-positive NK T cell number::increased gamma-delta T cell number::increased anti-nuclear antigen antibody level::vertebral transformation::decreased memory-marker NK cell number::increased KLRG1+ CD8 alph…
Col11a1	preweaning lethality, complete penetrance::abnormal facial morphology::abnormal limb morphology::cleft palate::increased heart left ventricle size::protruding tongue::abnormal tail morphology
Colec10	increased circulating phosphate level::increased circulating triglyceride level::abnormal uterus morphology::short tibia::decreased exploration in new environment::abnormal vertebrae morphology::abnormal zygomatic bone morphology::decreased body length
Coq6	abnormal cornea morphology::preweaning lethality, complete penetrance::embryonic lethality prior to tooth bud stage::increased fasting circulating glucose level::abnormal tail bud morphology::embryonic growth retardation::increased circulating sodium level::abnormal forebrain development::abnormal vitreous body morphology::persistence of hyaloid vascular system::abnormal embryo size
Cpt2	increased circulating phosphate level::abnormal vertebrae morphology::preweaning lethality, incomplete penetrance
Ctbp2	preweaning lethality, complete penetrance::abnormal somite shape::prenatal lethality prior to heart atrial septation::edema::abnormal pericardium morphology::abnormal embryo turning::abnormal heart morphology::corneal opacity
Cx3cr1	abnormal kidney morphology::small kidney::enlarged kidney::abnormal caudal vertebrae morphology
Cyb561	abnormal cranium morphology::abnormal retina blood vessel morphology::increased circulating alkaline phosphatase level::decreased bone mineral content::abnormal gait::decreased exploration in new environment::decreased lean body mass::abnormal head size::increased circulating triglyceride level::decreased circulating serum albumin level::abnormal snout morphology::tremors::decreased circulating g…
Cyp27b1	abnormal cranium morphology::increased circulating alkaline phosphatase level::decreased bone mineral content::short tibia::abnormal pelvic girdle bone morphology::decreased exploration in new environment::decreased grip strength::abnormal scapula morphology::abnormal humerus morphology::abnormal clavicle morphology::decreased locomotor activity::abnormal fibula morphology::decreased body length:…
Cysltr2	small liver::abnormal liver morphology::abnormal kidney morphology::enlarged heart::small kidney::abnormal caudal vertebrae morphology::abnormal heart morphology
Dbn1	increased circulating phosphate level::preweaning lethality, complete penetrance::increased fasting circulating glucose level::increased circulating alkaline phosphatase level::decreased mean platelet volume::hyperactivity::decreased vertical activity::decreased total retina thickness::abnormal chorioallantoic fusion::no spontaneous movement::decreased grip strength::preweaning lethality, incompl…
Dcbld2	increased anti-nuclear antigen antibody level::increased heart weight::trunk curl::decreased circulating fructosamine level::abnormal vertebral arch morphology
Dcdc2c	increased heart weight::abnormal vertebrae morphology
Dis3l2	preweaning lethality, complete penetrance::increased body length::abnormal tail morphology::abnormal embryo size::hemorrhage
Dnase1l2	abnormal spine curvature::abnormal cranium morphology::increased mean corpuscular hemoglobin concentration::increased fasting circulating glucose level::hyperactivity::decreased bone mineral content::vertebral fusion::abnormal eye morphology::short tibia::decreased cardiac stroke volume::abnormal digit morphology::abnormal autopod morphology::decreased lean body mass::decreased grip strength::abn…
Dpf2	preweaning lethality, complete penetrance::abnormal craniofacial morphology::edema::abnormal limb morphology::abnormal kidney morphology::abnormal seminal vesicle morphology::pallor::abnormal tail morphology::abnormal heart morphology::abnormal embryo size
Dph6	decreased mature B cell number::increased memory-marker CD4-negative NK T cell number::decreased effector memory CD8-positive, alpha-beta T cell number::increased gamma-delta T cell number::increased plasmacytoid dendritic cell number::increased circulating creatinine level::vertebral transformation::increased CD4-positive, alpha-beta T cell number::increased effector memory T-helper cell number:…
Duoxa2	decreased memory-marker gamma-delta T cell number::increased mean corpuscular hemoglobin concentration::increased alpha-beta T cell number::increased circulating total protein level::improved glucose tolerance::increased circulating iron level::decreased heart weight::abnormal hair growth::decreased grip strength::absent pinna reflex::decreased memory CD4-positive, CD25-positive, alpha-beta regul…
Eng	preweaning lethality, complete penetrance::abnormal somite shape::abnormal kidney morphology::small kidney::abnormal visceral yolk sac morphology::increased neutrophil cell number::abnormal caudal vertebrae morphology::abnormal pharyngeal arch morphology::prenatal lethality prior to heart atrial septation::abnormal placenta morphology::embryonic growth retardation::abnormal vitelline vasculature …
Fbn2	abnormal cranium morphology::abnormal retina blood vessel morphology::increased circulating alkaline phosphatase level::abnormal gait::abnormal eye morphology::vertebral fusion::thrombocytopenia::abnormal pelvic girdle bone morphology::abnormal zygomatic bone morphology::abnormal vertebral arch morphology::abnormal digit morphology::abnormal autopod morphology::decreased grip strength::abnormal t…
Fbrsl1	enlarged spleen::abnormal liver morphology::abnormal sternum morphology::increased grip strength::vertebral fusion::small thymus::small seminal vesicle::small testis::abnormal tail morphology::preweaning lethality, incomplete penetrance::prolonged QRS complex duration::small epididymis
Fbxo22	decreased heart left ventricle size::female infertility::decreased prepulse inhibition::thin ventricular wall::decreased grip strength::abnormal tail morphology::male infertility
Fgf3	preweaning lethality, complete penetrance::abnormal ulna morphology::unresponsive to tactile stimuli::abnormal radius morphology::no spontaneous movement::abnormal tail morphology::enlarged lymph nodes::abnormal embryo size
Fgf7	abnormal placement of pupils::mydriasis::impaired pupillary reflex::impaired righting response::abnormal tail length::abnormal startle reflex
Fgfr1op2	preweaning lethality, complete penetrance::cataract::edema::microphthalmia::abnormal blood vessel morphology::cleft palate::persistence of hyaloid vascular system::abnormal tail morphology::abnormal skin morphology::abnormal craniofacial morphology::abnormal placenta morphology::embryonic growth retardation::abnormal limb morphology::abnormal placenta size::abnormal vitreous body morphology::abno…
Fggy	vertebral fusion
Flnc	preweaning lethality, complete penetrance::abnormal heart looping::embryonic lethality prior to tooth bud stage::abnormal somite shape::hyperactivity::abnormal vitelline vasculature morphology::decreased exploration in new environment::decreased lean body mass::increased total body fat amount::abnormal heart morphology
Fuz	preweaning lethality, complete penetrance::abnormal heart looping::abnormal neural tube closure::edema::syndactyly::anophthalmia::abnormal optic vesicle formation::cleft palate::facial cleft::abnormal tail morphology::abnormal craniofacial morphology::abnormal facial morphology::abnormal limb morphology::abnormal neural tube morphology::abnormal heart morphology::polydactyly::hemorrhage
Gal3st1	small liver::increased thigmotaxis::abnormal liver morphology::hyperactivity::abnormal gait::abnormal testis morphology::improved glucose tolerance::short tibia::abnormal behavior::small testis::increased anxiety-related response::abnormal vertebral arch morphology::abnormal bone structure::abnormal epididymis morphology::tremors::decreased locomotor activity::abnormal brain morphology::small epi…
Gdf11	preweaning lethality, complete penetrance::abnormal craniofacial morphology::abnormal facial morphology::increased cardiac stroke volume::cleft palate::abnormal tail morphology
Gldc	preweaning lethality, complete penetrance::abnormal vertebral arch morphology
Glg1	increased circulating triglyceride level::increased circulating glycerol level::abnormal vertebral arch morphology::preweaning lethality, incomplete penetrance
Glmn	preweaning lethality, complete penetrance::abnormal heart looping::abnormal somite shape::abnormal neural tube closure::abnormal embryo development::abnormal tail bud morphology::pale yolk sac::abnormal visceral yolk sac morphology::bleb::abnormal chorioallantoic fusion::abnormal pharyngeal arch morphology::abnormal embryo size::abnormal midbrain development::embryonic lethality prior to tooth bu…
Gm13547	vertebral fusion
Gna11	increased red blood cell distribution width::thrombocytopenia::vertebral fusion::decreased mean corpuscular volume::decreased hemoglobin content::decreased erythrocyte cell number::decreased hematocrit
Gramd1b	abnormal head shape::unresponsive to tactile stimuli::preweaning lethality, incomplete penetrance::abnormal tail morphology::exencephaly
Gramd2a	enlarged urinary bladder::abnormal liver morphology::vertebral fusion::abnormal pancreas morphology::small uterus::enlarged lymph nodes
Gyg	preweaning lethality, complete penetrance::vertebral fusion::unresponsive to tactile stimuli::increased grip strength::thick ventricular wall
H2-Eb1	abnormal spine curvature
Hbs1l	decreased mature B cell number::abnormal cranium morphology::increased circulating alkaline phosphatase level::increased circulating total protein level::decreased bone mineral content::decreased effector memory CD8-positive, alpha-beta T cell number::improved glucose tolerance::increased circulating iron level::abnormal retina morphology::abnormal tail morphology::increased circulating cholester…
Helq	hypoplasia/Testis - MPATH pathological process term::atrophy/Ovary - MPATH pathological process term::enlarged spleen::abnormal spleen morphology::abnormal kidney morphology::hypoplasia/Ovary - MPATH pathological process term::abnormal eye morphology::small kidney::abnormal testis morphology::small testis::male infertility::abnormal caudal vertebrae morphology::female infertility::atrophy/Testis …
Hip1	decreased circulating creatinine level::abnormal cornea morphology::hyperactivity::decreased vertical activity::abnormal gait::increased bone mineral content::decreased locomotor activity::abnormal vertebrae morphology::corneal opacity::decreased body length
Hoxc12	tremors::abnormal tail length
Htr1f	increased mean corpuscular volume::increased circulating sodium level::abnormal tail length
Ifi27l2a	abnormal cornea morphology::increased circulating alkaline phosphatase level::abnormal retina blood vessel morphology::abnormal lens morphology::abnormal retina morphology::increased circulating bilirubin level::abnormal retina vasculature morphology::abnormal tail length
Il12a	vertebral fusion::increased circulating HDL cholesterol level
Il2ra	increased circulating phosphate level::decreased mean corpuscular hemoglobin::decreased vertical activity::abnormal duodenum morphology::improved glucose tolerance::abnormal colon morphology::decreased heart weight::decreased exploration in new environment::enlarged lymph nodes::decreased circulating serum albumin level::abnormal cholesterol homeostasis::abnormal freezing behavior::decreased loco…
Ino80c	eye hemorrhage::preweaning lethality, complete penetrance::prenatal lethality prior to heart atrial septation::embryonic growth retardation::anophthalmia::increased vertical activity::abnormal hindbrain morphology::abnormal tail morphology::abnormal heart morphology::abnormal embryo size
Ipo9	preweaning lethality, complete penetrance::abnormal neural tube closure::abnormal embryo development::edema::abnormal tail bud morphology::abnormal chorioallantoic fusion::abnormal pharyngeal arch morphology::abnormal embryo size::abnormal midbrain development::embryonic lethality prior to tooth bud stage::embryonic growth retardation::abnormal allantois morphology::abnormal forebrain development…
Isyna1	abnormal heart looping::abnormal somite shape::abnormal neural tube closure::abnormal tail bud morphology::syndactyly::pale yolk sac::abnormal visceral yolk sac morphology::prenatal lethality::preweaning lethality, incomplete penetrance::abnormal tail morphology::abnormal pharyngeal arch morphology::abnormal limb morphology::abnormal embryo turning::abnormal heart morphology
Jmjd1c	abnormal iris morphology::vertebral transformation::mydriasis::preweaning lethality, incomplete penetrance
Kcnv2	increased circulating magnesium level::kyphosis::increased circulating amylase level
Kdm7a	vertebral transformation
Kera	abnormal vertebral arch morphology
Klf7	preweaning lethality, complete penetrance::decreased circulating serum albumin level::hyperactivity::abnormal vertebrae morphology::persistence of hyaloid vascular system::impaired righting response::increased circulating aspartate transaminase level::increased mean platelet volume
Krit1	preweaning lethality, complete penetrance::abnormal heart looping::abnormal somite shape::abnormal neural tube closure::abnormal blood vessel morphology::abnormal eye morphology::abnormal chorioallantoic fusion::abnormal optic vesicle formation::decreased grip strength::abnormal pharyngeal arch morphology::abnormal embryo size::embryonic lethality prior to tooth bud stage::embryonic growth retard…
L3mbtl2	preweaning lethality, complete penetrance::vertebral transformation
Lox	preweaning lethality, complete penetrance::abnormal craniofacial morphology::enlarged spleen::abnormal spleen morphology::abnormal placenta morphology::edema::abnormal kidney morphology::small kidney::abnormal caudal vertebrae morphology::abnormal skin morphology
Lrrk1	abnormal tooth morphology::increased circulating phosphate level::abnormal gait::thrombocytopenia::abnormal eyelid morphology::short tibia::increased circulating iron level::abnormal pelvic girdle bone morphology::abnormal zygomatic bone morphology::decreased lean body mass::abnormal humerus morphology::increased circulating cholesterol level::abnormal snout morphology::decreased eosinophil cell …
Lum	preweaning lethality, complete penetrance::increased circulating alanine transaminase level::abnormal tail morphology::increased circulating aspartate transaminase level
Lyplal1	eye hemorrhage::increased circulating alkaline phosphatase level::vertebral fusion::increased grip strength::decreased mean corpuscular volume::increased hematocrit::abnormal vocalization
Mau2	preweaning lethality, complete penetrance::vertebral transformation::cataract::abnormal lens morphology::absent pinna reflex::decreased body length
Mbd1	vertebral transformation::lordosis::female infertility::increased mean corpuscular hemoglobin
Med11	preweaning lethality, complete penetrance::embryonic lethality prior to tooth bud stage::increased fasting circulating glucose level::abnormal tail bud morphology::decreased circulating glucose level::decreased circulating calcium level
Micu1	abnormal snout morphology::abnormal gait::long tibia::abnormal locomotor behavior::abnormal tail length::preweaning lethality, incomplete penetrance::increased total body fat amount
Mir320	preweaning lethality, complete penetrance::abnormal tail length::abnormal tail morphology
Mllt10	preweaning lethality, complete penetrance::enlarged spleen::edema::microphthalmia::abnormal ovary morphology::enlarged cecum::facial cleft::abnormal skin morphology::enlarged lymph nodes::abnormal lymph node morphology::abnormal craniofacial morphology::abnormal facial morphology::abnormal neural tube morphology::abnormal heart morphology::decreased body length::abnormal liver morphology::abnorma…
Mmp11	abnormal skin coloration::decreased circulating serum albumin level::increased monocyte cell number::decreased mean corpuscular hemoglobin::decreased mean corpuscular hemoglobin concentration::decreased total retina thickness::abnormal tail morphology
Mtch2	preweaning lethality, complete penetrance::increased monocyte cell number::embryonic lethality prior to tooth bud stage::abnormal vertebrae morphology
Ndel1	preweaning lethality, complete penetrance::embryonic growth retardation::respiratory system phenotype::abnormal tail morphology::abnormal embryo size
Ndufb5	preweaning lethality, complete penetrance::abnormal heart looping::abnormal neural tube closure::abnormal tail bud morphology::abnormal embryo size::abnormal midbrain development::embryonic lethality prior to tooth bud stage::embryonic growth retardation::abnormal allantois morphology::abnormal forebrain development::abnormal embryo turning::abnormal neural tube morphology::abnormal heart morphol…
Nemf	preweaning lethality, complete penetrance::increased heart weight::decreased circulating glucose level::abnormal tail morphology
Nisch	abnormal spine curvature::increased circulating phosphate level::abnormal cranium morphology::decreased bone mineral content::increased circulating HDL cholesterol level::impaired glucose tolerance::abnormal behavior::abnormal bone structure::abnormal maxilla morphology::head bobbing::increased circulating cholesterol level::decreased thigmotaxis::increased circulating triglyceride level::decreas…
Nog	preweaning lethality, complete penetrance::abnormal neural tube closure::abnormal somite shape::increased circulating alkaline phosphatase level::edema::abnormal blood vessel morphology::abnormal kidney morphology::small kidney::abnormal visceral yolk sac morphology::abnormal optic vesicle formation::abnormal bone structure::abnormal caudal vertebrae morphology::abnormal pharyngeal arch morpholog…
Nono	limb grasping::decreased exploration in new environment::abnormal tail length
Notch1	preweaning lethality, complete penetrance::increased grip strength::increased startle reflex::abnormal vertebrae morphology
Npr2	limb grasping::abnormal head morphology::abnormal gait::trunk curl::increased freezing behavior::abnormal head size::abnormal tail morphology::preweaning lethality, incomplete penetrance::abnormal hindlimb morphology::abnormal forelimb morphology::abnormal snout morphology::increased grip strength::tremors::abnormal locomotor behavior::abnormal tail length::impaired cued conditioning behavior::de…
Nr6a1	preweaning lethality, complete penetrance::abnormal heart looping::abnormal somite shape::abnormal neural tube closure::abnormal embryo development::abnormal tail bud morphology::pale yolk sac::abnormal visceral yolk sac morphology::abnormal optic vesicle formation::abnormal chorioallantoic fusion::abnormal pharyngeal arch morphology::abnormal embryo size::abnormal midbrain development::embryonic…
Opa1	preweaning lethality, complete penetrance::abnormal somite shape::embryonic lethality prior to tooth bud stage::abnormal neural tube closure::embryonic growth retardation::abnormal forebrain development::abnormal visceral yolk sac morphology::abnormal embryo turning::abnormal neural tube morphology::abnormal heart morphology::abnormal pharyngeal arch morphology::abnormal embryo size
Os9	abnormal tooth morphology::abnormal cranium morphology::abnormal snout morphology::vertebral fusion
Pabpc4	abnormal spine curvature::decreased circulating cholesterol level::increased heart weight
Pals2	abnormal spleen morphology::decreased bone mineral content::short tibia::fusion of vertebral arches::abnormal bone structure::abnormal stomach morphology::increased total body fat amount::decreased body length
Parp4	increased circulating cholesterol level::increased circulating creatinine level::abnormal kidney morphology::small kidney::decreased exploration in new environment::abnormal caudal vertebrae morphology
Pcgf2	preweaning lethality, complete penetrance::abnormal spleen morphology::increased bone mineral content::abnormal testis morphology::abnormal lumbar vertebrae morphology::small testis::small spleen
Pcgf3	preweaning lethality, complete penetrance::abnormal facial morphology::microphthalmia::hyperactivity::abnormal limb morphology::syndactyly::cleft palate::facial cleft::abnormal tail morphology::polydactyly::abnormal embryo size
Pcsk5	decreased circulating cholesterol level::preweaning lethality, complete penetrance::decreased circulating HDL cholesterol level::abnormal neural tube closure::increased fasting circulating glucose level::hyperactivity::decreased circulating calcium level::cleft palate::increased lean body mass::abnormal body wall morphology::abnormal tail morphology::abnormal embryo size::increased heart weight::…
Pde5a	small liver::enlarged spleen::abnormal liver morphology::abnormal spleen morphology::abnormal caudal vertebrae morphology::decreased body length
Pdhb	preweaning lethality, complete penetrance::abnormal retina blood vessel morphology::embryonic lethality prior to tooth bud stage::abnormal somite shape::embryonic growth retardation::abnormal forebrain development::abnormal embryo turning::abnormal neural tube morphology::preweaning lethality, incomplete penetrance::abnormal pharyngeal arch morphology::abnormal embryo size
Pdss2	abnormal tooth morphology::preweaning lethality, complete penetrance::decreased thigmotaxis::embryonic lethality prior to tooth bud stage::vertebral fusion::thrombocytopenia::decreased anxiety-related response::increased circulating bilirubin level::increased total body fat amount::embryonic lethality prior to organogenesis
Pfdn1	limb grasping::preweaning lethality, complete penetrance::abnormal locomotor behavior::cleft palate::decreased exploration in new environment::abnormal tail morphology::hemorrhage::abnormal embryo size
Pfdn5	abnormal skin coloration::preweaning lethality, complete penetrance::abnormal craniofacial morphology::edema::embryonic growth retardation::prenatal lethality::decreased lean body mass::abnormal tail morphology::increased total body fat amount::abnormal embryo size
Pfn4	decreased pulmonary ventilation::decreased bronchoconstrictive response::abnormal tail morphology::increased pulmonary respiratory rate
Pigq	preweaning lethality, complete penetrance::abnormal retina outer nuclear layer morphology::abnormal somite shape::abnormal embryo development::abnormal tail bud morphology::edema::abnormal visceral yolk sac morphology::impaired glucose tolerance::decreased total retina thickness::abnormal chorioallantoic fusion::abnormal embryo size::embryonic growth retardation::abnormal allantois morphology::ab…
Pitx1	preweaning lethality, complete penetrance::abnormal cornea morphology::vertebral transformation::abnormal joint morphology::polysyndactyly::fused phalanges::abnormal tibia morphology::abnormal digit morphology::abnormal nail morphology::abnormal autopod morphology::abnormal femur morphology
Pld5	decreased mean platelet volume::increased circulating HDL cholesterol level::decreased red blood cell distribution width::abnormal vertebral arch morphology::decreased lean body mass
Plekhm1	hyperplasia/Sternum - MPATH pathological process term::increased circulating alanine transaminase level::increased bone mineral content::short tibia::decreased total body fat amount::decreased prepulse inhibition::polycystic kidney::abnormal vertebrae morphology::fibro-osseous lesion/Sternum - MPATH pathological process term::increased bone mineral density::increased circulating aspartate transam…
Ppp1r35	decreased circulating chloride level::preweaning lethality, complete penetrance::abnormal midbrain development::embryonic lethality prior to tooth bud stage::abnormal tail bud morphology::embryonic growth retardation::abnormal forebrain development::decreased circulating glucose level::abnormal lens morphology::abnormal embryo turning::abnormal heart morphology::abnormal embryo size
Ppp1r42	vertebral fusion
Pramel17	enlarged heart::abnormal tail morphology
Psen1	preweaning lethality, complete penetrance::decreased thigmotaxis::edema::abnormal limb morphology::unresponsive to tactile stimuli::increased startle reflex::abnormal tail morphology::hemorrhage::cyanosis
Pstpip2	abnormal liver morphology::increased circulating alkaline phosphatase level::abnormal seminal vesicle morphology::improved glucose tolerance::decreased exploration in new environment::abnormal digit morphology::decreased bone mineral density::decreased grip strength::abnormal tail morphology::enlarged lymph nodes::decreased total body fat amount::abnormal vertebrae morphology::decreased erythrocy…
R3hdm1	abnormal testis morphology::abnormal lumbar vertebrae morphology::small testis::abnormal sacral vertebrae morphology
Rad9a	preweaning lethality, complete penetrance::abnormal neural tube closure::abnormal somite shape::abnormal blood vessel morphology::abnormal embryo development::pale yolk sac::abnormal visceral yolk sac morphology::abnormal chorioallantoic fusion::abnormal pharyngeal arch morphology::abnormal embryo size::abnormal skin coloration::abnormal midbrain development::abnormal eye anterior chamber depth::…
Ralb	abnormal vertebral arch morphology::increased leukocyte cell number
Rbm22	preweaning lethality, complete penetrance::enlarged epididymis::increased mean corpuscular hemoglobin concentration::microphthalmia::abnormal ovary morphology::abnormal eye morphology::abnormal duodenum morphology::spina bifida::anophthalmia::enlarged lymph nodes::abnormal skin morphology::abnormal lymph node morphology::abnormal epididymis morphology::prenatal lethality prior to heart atrial sep…
Rbm45	preweaning lethality, complete penetrance::edema::anophthalmia::decreased bone mineral density::decreased lean body mass::abnormal body wall morphology::abnormal tail morphology::abnormal embryo size::abnormal facial morphology::abnormal head shape::increased total body fat amount::polydactyly::hemorrhage
Rexo1	preweaning lethality, complete penetrance::microphthalmia::anophthalmia::abnormal body wall morphology::abnormal tail morphology::abnormal embryo size::pale liver::abnormal forebrain morphology::abnormal facial morphology::embryonic growth retardation::abnormal head shape::abnormal limb bud morphology::abnormal heart morphology::hemorrhage
Rlim	abnormal thymus morphology::enlarged heart::abnormal mean corpuscular hemoglobin::abnormal mean corpuscular volume::fusion of vertebral arches::enlarged lymph nodes::enlarged thymus::abnormal lymph node morphology::abnormal heart morphology
Ropn1l	abnormal spine curvature::abnormal tooth morphology::abnormal snout morphology::kyphosis::decreased grip strength
Ror2	preweaning lethality, complete penetrance::cataract::cleft palate::abnormal retina vasculature morphology::persistence of hyaloid vascular system::abnormal tail morphology::abnormal craniofacial morphology::embryonic growth retardation::abnormal placenta morphology::abnormal limb morphology::increased grip strength::abnormal vitreous body morphology::polydactyly::abnormal placenta vasculature
Runx2	abnormal humerus morphology::abnormal cranium morphology::decreased bone mineral content::abnormal clavicle morphology::abnormal vertebrae morphology::abnormal pelvic girdle bone morphology::increased lean body mass::abnormal vertebral arch morphology::abnormal zygomatic bone morphology::abnormal bone structure
Scaf11	vertebral transformation::decreased bone mineral content::abnormal bone structure
Scart2	enlarged epididymis::abnormal epididymis morphology::abnormal tail morphology
Scn3b	vertebral fusion::abnormal bone structure
Sec24b	preweaning lethality, complete penetrance::enlarged spleen::abnormal head shape::abnormal eye morphology::abnormal tail morphology::enlarged lymph nodes::exencephaly::abnormal embryo size
Sel1l	preweaning lethality, complete penetrance::vertebral fusion
Selenok	abnormal spine curvature::decreased mean platelet volume::abnormal vertebral arch morphology::decreased lean body mass::increased total body fat amount::abnormal auditory brainstem response::decreased circulating magnesium level
Setd3	hydrocephalus/Brain - MPATH pathological entity term::atrophy/Skeletal muscle - MPATH pathological process term::hyperactivity::dystrophy/Skeletal muscle - MPATH pathological process term::abnormal pancreas morphology::vertebral fusion::abnormal seminal vesicle morphology::shortened QT interval::short tibia::decreased prepulse inhibition::developmental dysplasia/Brain - MPATH pathological process…
Setd5	abnormal tooth morphology::increased regulatory T cell number::preweaning lethality, complete penetrance::abnormal cranium morphology::increased monocyte cell number::abnormal coat/hair pigmentation::vertebral fusion::decreased circulating glucose level::decreased grip strength::absent pinna reflex::abnormal maxilla morphology::abnormal incisor morphology::abnormal snout morphology::abnormal audi…
Sfr1	preweaning lethality, complete penetrance::abnormal somite shape::embryonic growth retardation::abnormal neural tube morphology::increased circulating aspartate transaminase level::abnormal embryo size
Sh2d5	decreased circulating creatinine level::abnormal vertebral arch morphology
Shroom3	preweaning lethality, complete penetrance::abnormal facial morphology::microphthalmia::spina bifida::abnormal body wall morphology::abnormal tail morphology::protruding tongue::facial cleft::exencephaly
Sik3	abnormal spine curvature::increased circulating alkaline phosphatase level::improved glucose tolerance::kyphosis::abnormal pelvic girdle bone morphology::abnormal tail morphology::decreased CD4-positive NK T cell number::abnormal humerus morphology::decreased circulating potassium level::increased KLRG1+ CD8 alpha-beta T cell number::obsolete decreased CD4-positive, alpha beta T cell number::incr…
Sirt3	increased circulating creatine kinase level::increased circulating alanine transaminase level::abnormal gait::vertebral fusion
Skida1	increased mean corpuscular hemoglobin concentration::decreased hemoglobin content::abnormal uterus morphology::small spleen::increased mean corpuscular hemoglobin::abnormal vertebral arch morphology::decreased erythrocyte cell number::decreased hematocrit::preweaning lethality, incomplete penetrance::enlarged lymph nodes::enlarged thymus::increased circulating thyroxine level
Slc20a2	abnormal spine curvature::increased circulating alkaline phosphatase level::decreased bone mineral content::kyphosis::impaired glucose tolerance::irregularly shaped pupil::absent pinna reflex::preweaning lethality, incomplete penetrance::mineralisation/Brain - MPATH process term::abnormal vocalization::decreased body length::abnormal incisor color::increased circulating magnesium level::cataract:…
Slc25a1	preweaning lethality, complete penetrance::abnormal cranium morphology::abnormal neural tube closure::abnormal embryo development::edema::anophthalmia::abnormal hindbrain morphology::no spontaneous movement::abnormal head size::facial cleft::protruding tongue::abnormal tail morphology::abnormal embryo size::abnormal craniofacial morphology::abnormal facial morphology::abnormal forebrain morpholog…
Slc25a30	decreased circulating serum albumin level::decreased total body fat amount::increased lean body mass::abnormal vertebral arch morphology::persistence of hyaloid vascular system
Slc25a4	decreased circulating chloride level::increased circulating insulin level::increased heart weight::increased circulating alkaline phosphatase level::improved glucose tolerance::increased blood urea nitrogen level::increased circulating calcium level::fusion of vertebral arches
Slc26a2	preweaning lethality, complete penetrance::abnormal facial morphology::abnormal limb morphology::impaired glucose tolerance::protruding tongue::abnormal tail morphology
Slc29a1	decreased heart rate::increased mean corpuscular volume::abnormal eye morphology::vertebral fusion::improved glucose tolerance::short tibia::decreased prepulse inhibition::decreased bone mineral density::abnormal rib morphology::abnormal sinus arrhythmia::developmental dysplasia/Eye - MPATH pathological process term::prolonged RR interval::increased grip strength::decreased mean corpuscular hemog…
Slc29a3	enlarged spleen::abnormal thymus morphology::distended jejunum::decreased mean corpuscular hemoglobin::decreased circulating iron level::increased circulating alanine transaminase level::abnormal lung morphology::enlarged lymph nodes::abnormal skin morphology::hyperplasia/Liver - MPATH pathological process term::decreased circulating serum albumin level::small seminal vesicle::decreased circulati…
Slc30a9	preweaning lethality, complete penetrance::abnormal heart looping::abnormal somite shape::abnormal neural tube closure::abnormal tail bud morphology::abnormal embryo development::abnormal pharyngeal arch morphology::abnormal placenta development::abnormal embryo size::abnormal midbrain development::embryonic lethality prior to tooth bud stage::embryonic growth retardation::abnormal placenta size:…
Slc35d1	preweaning lethality, complete penetrance::edema::cleft palate::abnormal body wall morphology::abnormal tail morphology::protruding tongue::abnormal embryo size::abnormal coat appearance::abnormal eye anterior chamber depth::abnormal facial morphology::abnormal head shape::abnormal limb morphology::increased cornea thickness
Slc6a5	preweaning lethality, complete penetrance::increased mean corpuscular hemoglobin concentration::abnormal lumbar vertebrae morphology::abnormal sacral vertebrae morphology
Slmap	preweaning lethality, complete penetrance::abnormal head shape::abnormal limb morphology::cleft palate::abnormal head size::abnormal tail morphology::abnormal embryo size
Snx3	preweaning lethality, complete penetrance::abnormal neural tube closure::microphthalmia::edema::syndactyly::spina bifida::anophthalmia::abnormal hindbrain morphology::cleft palate::abnormal tail morphology::abnormal embryo size::abnormal craniofacial morphology::abnormal forebrain morphology::abnormal facial morphology::abnormal head shape::abnormal limb morphology::abnormal midbrain morphology::…
Spopl	abnormal vertebral arch morphology
Srd5a3	preweaning lethality, complete penetrance::embryonic lethality prior to tooth bud stage::abnormal tail bud morphology::embryonic growth retardation::abnormal embryo turning::abnormal auditory brainstem response::abnormal embryo size
Supt5	preweaning lethality, complete penetrance::vertebral transformation
Svep1	preweaning lethality, complete penetrance::increased hemoglobin content::edema::abnormal iris pigmentation::abnormal skin appearance::decreased circulating glucose level::abnormal eyelid morphology::impaired pupillary reflex::decreased circulating phosphate level::abnormal tail morphology::prolonged QRS complex duration::narrow eye opening::corneal deposits::abnormal iris transillumination::abnor…
Tbx20	preweaning lethality, complete penetrance::abnormal heart looping::abnormal somite shape::abnormal neural tube closure::abnormal blood vessel morphology::abnormal visceral yolk sac morphology::abnormal optic vesicle formation::increased neutrophil cell number::abnormal pharyngeal arch morphology::prenatal lethality prior to heart atrial septation::abnormal placenta morphology::abnormal forebrain …
Tfap4	decreased heart rate::increased mean corpuscular volume::decreased liver weight::decreased circulating glucose level::increased lean body mass::decreased thymus weight::preweaning lethality, incomplete penetrance::increased red blood cell distribution width::decreased circulating creatinine level::prolonged RR interval::enlarged heart::abnormal lumbar vertebrae morphology::abnormal uterus morphol…
Tfec	increased circulating cholesterol level::increased circulating alanine transaminase level::abnormal coat/hair pigmentation::abnormal tail morphology
Tgds	preweaning lethality, complete penetrance::abnormal heart looping::abnormal retina blood vessel morphology::abnormal somite shape::cataract::abnormal eye morphology::abnormal kidney morphology::enlarged testis::abnormal testis morphology::small kidney::abnormal behavior::abnormal optic vesicle formation::abnormal retina vasculature morphology::persistence of hyaloid vascular system::decreased thi…
Tm9sf4	increased circulating cholesterol level::vertebral transformation::increased circulating HDL cholesterol level::increased circulating total protein level::abnormal thoracic cage shape::increased circulating LDL cholesterol level
Tmc6	vertebral fusion
Tmem132a	preweaning lethality, complete penetrance::abnormal cranium morphology::abnormal neural tube closure::decreased bone mineral content::spina bifida::syndactyly::abnormal bone structure::abnormal tail morphology::abnormal embryo size::abnormal craniofacial morphology::abnormal facial morphology::abnormal head shape::abnormal limb morphology::unresponsive to tactile stimuli::abnormal limb bud morpho…
Tmem248	abnormal thymus morphology::distended jejunum::abnormal pancreas morphology::vertebral fusion::abnormal seminal vesicle morphology::abnormal duodenum morphology::abnormal colon morphology::decreased heart weight::decreased thymus weight::abnormal jejunum morphology::enlarged cecum::small thymus::decreased brain weight::increased bone mineral content::small seminal vesicle::small pancreas::enlarge…
Tmem70	preweaning lethality, complete penetrance::abnormal somite shape::embryonic lethality prior to tooth bud stage::embryonic growth retardation::abnormal embryo development::abnormal neural tube morphology::abnormal embryo turning::abnormal pharyngeal arch morphology::abnormal embryo size
Tpte	abnormal spine curvature::hyperactivity::thrombocytopenia::increased grip strength::kyphosis::increased prepulse inhibition
Traf3ip1	preweaning lethality, complete penetrance::embryonic lethality prior to tooth bud stage::abnormal somite shape::embryonic growth retardation::edema::abnormal pericardium morphology::abnormal embryo turning::increased cornea thickness::abnormal heart morphology::abnormal embryo size
Tram2	abnormal spine curvature::abnormal joint morphology::increased circulating alkaline phosphatase level::decreased bone mineral content::abnormal radius morphology::kyphosis::decreased bone mineral density::abnormal vertebral arch morphology::absent pinna reflex::abnormal scapula morphology::decreased circulating total protein level::abnormal humerus morphology::decreased circulating serum albumin …
Trim61	small liver::abnormal liver morphology::abnormal kidney morphology::small kidney::abnormal caudal vertebrae morphology
Trip13	increased circulating serum albumin level::increased circulating alkaline phosphatase level::abnormal retina blood vessel morphology::increased fasting circulating glucose level::hyperactivity::decreased bone mineral content::abnormal retina morphology::abnormal digit morphology::decreased lean body mass::decreased grip strength::abnormal tail morphology::increased circulating cholesterol level::…
Ttc28	developmental dysplasia/Knee joint - MPATH pathological process term::decreased circulating cholesterol level::abnormal cranium morphology::hyperplasia/Sternum - MPATH pathological process term::increased circulating alkaline phosphatase level::decreased circulating HDL cholesterol level::vertebral fusion::short tibia::decreased prepulse inhibition::abnormal pelvic girdle bone morphology::abnorma…
Twist1	abnormal cranium morphology::increased grip strength::decreased total body fat amount::increased lean body mass::abnormal pelvic girdle bone morphology::abnormal vertebrae morphology::abnormal nail morphology::abnormal brain morphology::abnormal vertebral arch morphology::abnormal zygomatic bone morphology::abnormal digit morphology::abnormal autopod morphology
Ube2g1	small liver::abnormal joint morphology::vertebral fusion::short tibia::abnormal pelvic girdle bone morphology::fusion of vertebral arches::male infertility::abnormal auditory brainstem response
Uchl1	abnormal spine curvature::increased circulating alkaline phosphatase level::hyperactivity::increased startle reflex
Ushbp1	vertebral fusion
Vangl2	preweaning lethality, complete penetrance::abnormal craniofacial morphology::abnormal placenta morphology::embryonic growth retardation::microphthalmia::abnormal head shape::cleft palate::persistence of hyaloid vascular system::decreased circulating phosphate level::abnormal tail morphology::exencephaly
Vcan	preweaning lethality, complete penetrance::eye hemorrhage::enlarged spleen::abnormal heart looping::abnormal somite shape::abnormal spleen morphology::microphthalmia::abnormal eye morphology::abnormal visceral yolk sac morphology::abnormal optic vesicle formation::persistence of hyaloid vascular system::abnormal pharyngeal arch morphology::prenatal lethality prior to heart atrial septation::embry…
Vgll3	abnormal spine curvature::decreased startle reflex
Vps53	preweaning lethality, complete penetrance::abnormal vertebral arch morphology
Vstm2a	single kidney::eye hemorrhage::abnormal kidney morphology::small kidney::enlarged kidney::abnormal skin morphology::abnormal caudal vertebrae morphology
Wac	preweaning lethality, complete penetrance::abnormal cranium morphology::increased monocyte cell number::increased circulating alkaline phosphatase level::decreased eosinophil cell number::decreased circulating triglyceride level::decreased circulating amylase level::fusion of vertebral arches::increased Ly6C low monocyte number::increased mean platelet volume
Wdr37	extramedullary hemopoiesis/Spleen - MPATH diagnostic term::abnormal spine curvature::increased circulating alkaline phosphatase level::decreased leukocyte cell number::vertebral fusion::kyphosis::hyperplasia/Spleen - MPATH process term::increased circulating calcium level::decreased grip strength::increased circulating insulin level::increased bone mineral content::fusion of vertebral arches::hyp…
Wdtc1	decreased circulating LDL cholesterol level::decreased circulating HDL cholesterol level::abnormal vertebral arch morphology::decreased fasting circulating glucose level
Xaf1	enlarged stomach::abnormal skin morphology::abnormal stomach morphology::abnormal caudal vertebrae morphology
Xbp1	preweaning lethality, complete penetrance::increased mean corpuscular volume::decreased leukocyte cell number::decreased large unstained cell number::cataract::decreased red blood cell distribution width::decreased lymphocyte cell number::increased mean corpuscular hemoglobin::abnormal lens morphology::abnormal vertebral arch morphology::persistence of hyaloid vascular system
Xndc1	fusion of vertebral arches
Zdhhc20	abnormal tooth morphology::decreased bone mineral content::increased circulating calcium level::abnormal tail morphology
Zfhx2	decreased thigmotaxis::abnormal epididymis morphology::hyperactivity::decreased anxiety-related response::abnormal vertebral arch morphology
Zmym2	preweaning lethality, complete penetrance::abnormal retina outer nuclear layer morphology::abnormal neural tube closure::abnormal somite shape::increased circulating alkaline phosphatase level::edema::decreased prepulse inhibition::embryonic lethality prior to tooth bud stage::embryonic growth retardation::abnormal pericardium morphology::increased startle reflex::abnormal hindbrain development::…
Zscan2	vertebral fusion

## Sheet: 204 genes and vert phenotypes
gene_symbol	vertebral_hits
1110059G10Rik	vertebral transformation
4932438H23Rik	abnormal vertebral arch morphology
Abca4	vertebral fusion
Adamts1	abnormal tail morphology
Aebp1	abnormal tail morphology
Aff3	abnormal vertebral arch morphology :: fusion of vertebral arches :: vertebral transformation
Aff4	abnormal caudal vertebrae morphology
Alg10b	abnormal somite shape
Ambra1	abnormal tail morphology
Ankmy2	abnormal somite shape
Arpc1b	fusion of vertebral arches :: vertebral fusion
Asphd1	abnormal tail morphology
Atp1b1	abnormal somite shape
Atp1b3	abnormal somite shape
Barx2	abnormal tail morphology :: abnormal vertebrae morphology
Bptf	vertebral fusion
Brd2	abnormal vertebral arch morphology
C9orf72	abnormal vertebral arch morphology
Cacna1c	abnormal caudal vertebrae morphology
Cant1	abnormal tail length :: abnormal tail morphology
Capza1	abnormal tail morphology
Cbx5	fusion of vertebral arches :: vertebral fusion :: vertebral transformation
Ccnd2	abnormal spine curvature
Cdcp3	abnormal tail morphology
Celsr1	abnormal tail morphology
Cfd	abnormal caudal vertebrae morphology
Cgn	abnormal tail morphology
Chd1l	abnormal tail length
Chrna2	abnormal caudal vertebrae morphology
Cog6	vertebral transformation
Col11a1	abnormal tail morphology
Colec10	abnormal vertebrae morphology
Coq6	abnormal tail bud morphology
Cpt2	abnormal vertebrae morphology
Ctbp2	abnormal somite shape
Cx3cr1	abnormal caudal vertebrae morphology
Cyb561	abnormal tail length
Cyp27b1	abnormal vertebrae morphology
Cysltr2	abnormal caudal vertebrae morphology
Dbn1	abnormal vertebrae morphology
Dcbld2	abnormal vertebral arch morphology
Dcdc2c	abnormal vertebrae morphology
Dis3l2	abnormal tail morphology
Dnase1l2	abnormal spine curvature :: abnormal tail length :: abnormal tail morphology :: fusion of vertebral arches :: vertebral fusion
Dpf2	abnormal tail morphology
Dph6	vertebral transformation
Duoxa2	abnormal thoracic cage shape :: abnormal vertebrae morphology :: abnormal vertebral arch morphology
Eng	abnormal caudal vertebrae morphology :: abnormal somite shape
Fbn2	abnormal tail morphology :: abnormal vertebral arch morphology :: vertebral fusion
Fbrsl1	abnormal tail morphology :: vertebral fusion
Fbxo22	abnormal tail morphology
Fgf3	abnormal tail morphology
Fgf7	abnormal tail length
Fgfr1op2	abnormal tail morphology
Fggy	vertebral fusion
Flnc	abnormal somite shape
Fuz	abnormal tail morphology
Gal3st1	abnormal vertebral arch morphology
Gdf11	abnormal tail morphology
Gldc	abnormal vertebral arch morphology
Glg1	abnormal vertebral arch morphology
Glmn	abnormal somite shape :: abnormal tail bud morphology
Gm13547	vertebral fusion
Gna11	vertebral fusion
Gramd1b	abnormal tail morphology
Gramd2a	vertebral fusion
Gyg	vertebral fusion
H2-Eb1	abnormal spine curvature
Hbs1l	abnormal tail morphology :: vertebral transformation
Helq	abnormal caudal vertebrae morphology
Hip1	abnormal vertebrae morphology
Hoxc12	abnormal tail length
Htr1f	abnormal tail length
Ifi27l2a	abnormal tail length
Il12a	vertebral fusion
Il2ra	abnormal vertebrae morphology
Ino80c	abnormal tail morphology
Ipo9	abnormal tail bud morphology
Isyna1	abnormal somite shape :: abnormal tail bud morphology :: abnormal tail morphology
Jmjd1c	vertebral transformation
Kcnv2	kyphosis
Kdm7a	vertebral transformation
Kera	abnormal vertebral arch morphology
Klf7	abnormal vertebrae morphology
Krit1	abnormal somite shape
L3mbtl2	vertebral transformation
Lox	abnormal caudal vertebrae morphology
Lrrk1	abnormal vertebrae morphology
Lum	abnormal tail morphology
Lyplal1	vertebral fusion
Mau2	vertebral transformation
Mbd1	lordosis :: vertebral transformation
Med11	abnormal tail bud morphology
Micu1	abnormal tail length
Mir320	abnormal tail length :: abnormal tail morphology
Mllt10	abnormal caudal vertebrae morphology
Mmp11	abnormal tail morphology
Mtch2	abnormal vertebrae morphology
Ndel1	abnormal tail morphology
Ndufb5	abnormal tail bud morphology
Nemf	abnormal tail morphology
Nisch	abnormal spine curvature
Nog	abnormal caudal vertebrae morphology :: abnormal somite shape
Nono	abnormal tail length
Notch1	abnormal vertebrae morphology
Npr2	abnormal tail length :: abnormal tail morphology
Nr6a1	abnormal somite shape :: abnormal tail bud morphology
Opa1	abnormal somite shape
Os9	vertebral fusion
Pabpc4	abnormal spine curvature
Pals2	fusion of vertebral arches
Parp4	abnormal caudal vertebrae morphology
Pcgf2	abnormal lumbar vertebrae morphology
Pcgf3	abnormal tail morphology
Pcsk5	abnormal tail morphology
Pde5a	abnormal caudal vertebrae morphology
Pdhb	abnormal somite shape
Pdss2	vertebral fusion
Pfdn1	abnormal tail morphology
Pfdn5	abnormal tail morphology
Pfn4	abnormal tail morphology
Pigq	abnormal somite shape :: abnormal tail bud morphology
Pitx1	vertebral transformation
Pld5	abnormal vertebral arch morphology
Plekhm1	abnormal vertebrae morphology
Ppp1r35	abnormal tail bud morphology
Ppp1r42	vertebral fusion
Pramel17	abnormal tail morphology
Psen1	abnormal tail morphology
Pstpip2	abnormal tail morphology :: abnormal vertebrae morphology
R3hdm1	abnormal lumbar vertebrae morphology :: abnormal sacral vertebrae morphology
Rad9a	abnormal somite shape
Ralb	abnormal vertebral arch morphology
Rbm22	abnormal lumbar vertebrae morphology :: abnormal sacral vertebrae morphology
Rbm45	abnormal tail morphology
Rexo1	abnormal tail morphology
Rlim	fusion of vertebral arches
Ropn1l	abnormal spine curvature :: kyphosis
Ror2	abnormal tail morphology
Runx2	abnormal vertebrae morphology :: abnormal vertebral arch morphology
Scaf11	vertebral transformation
Scart2	abnormal tail morphology
Scn3b	vertebral fusion
Sec24b	abnormal tail morphology
Sel1l	vertebral fusion
Selenok	abnormal spine curvature :: abnormal vertebral arch morphology
Setd3	vertebral fusion
Setd5	vertebral fusion
Sfr1	abnormal somite shape
Sh2d5	abnormal vertebral arch morphology
Shroom3	abnormal tail morphology
Sik3	abnormal spine curvature :: abnormal tail morphology :: abnormal thoracic cage shape :: abnormal vertebrae morphology :: kyphosis
Sirt3	vertebral fusion
Skida1	abnormal vertebral arch morphology
Slc20a2	abnormal spine curvature :: kyphosis
Slc25a1	abnormal tail morphology
Slc25a30	abnormal vertebral arch morphology
Slc25a4	fusion of vertebral arches
Slc26a2	abnormal tail morphology
Slc29a1	vertebral fusion
Slc29a3	abnormal caudal vertebrae morphology
Slc30a9	abnormal somite shape :: abnormal tail bud morphology
Slc35d1	abnormal tail morphology
Slc6a5	abnormal lumbar vertebrae morphology :: abnormal sacral vertebrae morphology
Slmap	abnormal tail morphology
Snx3	abnormal tail morphology
Spopl	abnormal vertebral arch morphology
Srd5a3	abnormal tail bud morphology
Supt5	vertebral transformation
Svep1	abnormal tail morphology
Tbx20	abnormal somite shape
Tfap4	abnormal lumbar vertebrae morphology :: abnormal sacral vertebrae morphology
Tfec	abnormal tail morphology
Tgds	abnormal somite shape
Tm9sf4	abnormal thoracic cage shape :: vertebral transformation
Tmc6	vertebral fusion
Tmem132a	abnormal tail morphology
Tmem248	vertebral fusion
Tmem70	abnormal somite shape
Tpte	abnormal spine curvature :: kyphosis
Traf3ip1	abnormal somite shape
Tram2	abnormal spine curvature :: abnormal vertebral arch morphology :: kyphosis
Trim61	abnormal caudal vertebrae morphology
Trip13	abnormal tail morphology
Ttc28	abnormal vertebrae morphology :: vertebral fusion
Twist1	abnormal vertebrae morphology :: abnormal vertebral arch morphology
Ube2g1	fusion of vertebral arches :: vertebral fusion
Uchl1	abnormal spine curvature
Ushbp1	vertebral fusion
Vangl2	abnormal tail morphology
Vcan	abnormal somite shape
Vgll3	abnormal spine curvature
Vps53	abnormal vertebral arch morphology
Vstm2a	abnormal caudal vertebrae morphology
Wac	fusion of vertebral arches
Wdr37	abnormal spine curvature :: fusion of vertebral arches :: kyphosis :: vertebral fusion
Wdtc1	abnormal vertebral arch morphology
Xaf1	abnormal caudal vertebrae morphology
Xbp1	abnormal vertebral arch morphology
Xndc1	fusion of vertebral arches
Zdhhc20	abnormal tail morphology
Zfhx2	abnormal vertebral arch morphology
Zmym2	abnormal somite shape
Zscan2	vertebral fusion

## Sheet: Zygosity and stage
marker_symbol	parameter_name	parameter_stable_id	effects_seen_stage	n_sig_rows_embryo	n_sig_rows_adult	zygosity_levels	zyg_embryo_levels	zyg_adult_levels
1110059G10Rik	Transitional vertebrae	IMPC_XRY_060_001	adult only	0	1	homozygote	NA	homozygote
4932438H23Rik	Thoracic processes	IMPC_XRY_064_001	adult only	0	1	homozygote	NA	homozygote
Abca4	Fusion of vertebrae	IMPC_XRY_019_001	adult only	0	1	homozygote	NA	homozygote
Adamts1	Blood Vessel Morphology	IMPC_GEP_013_001	embryo only	1	0	homozygote	homozygote	NA
Adamts1	Body wall morphology	IMPC_GEP_024_001	embryo only	1	0	homozygote	homozygote	NA
Adamts1	Eye Hemorrhage or Blood Presence	IMPC_EYE_003_001	adult only	0	1	heterozygote	NA	heterozygote
Adamts1	Eye with optic nerve	IMPC_PAT_002_002	adult only	0	1	heterozygote	NA	heterozygote
Adamts1	Heart	IMPC_PAT_006_002	adult only	0	1	heterozygote	NA	heterozygote
Adamts1	Homozygous animals viability	IMPC_VIA_067_001	adult only	0	1	homozygote	NA	homozygote
Adamts1	Homozygous females viability	IMPC_VIA_064_001	adult only	0	1	homozygote	NA	homozygote
Adamts1	Homozygous males viability	IMPC_VIA_063_001	adult only	0	1	homozygote	NA	homozygote
Adamts1	Kidney	IMPC_PAT_017_002	adult only	0	2	heterozygote	NA	heterozygote
Adamts1	Placenta Morphology	IMPC_GPP_002_001	embryo only	1	0	homozygote	homozygote	NA
Adamts1	Placenta Vasculature	IMPC_GPP_003_001	embryo only	1	0	homozygote	homozygote	NA
Adamts1	Spleen	IMPC_PAT_016_002	adult only	0	2	heterozygote	NA	heterozygote
Adamts1	Spontaneous movement	IMPC_GEP_004_002	embryo only	2	0	heterozygote; homozygote	heterozygote; homozygote	NA
Adamts1	Tail Morphology	IMPC_GEP_038_001	embryo only	1	0	homozygote	homozygote	NA
Aebp1	Heart	IMPC_PAT_006_002	adult only	0	1	heterozygote	NA	heterozygote
Aebp1	Homozygous animals viability	IMPC_VIA_067_001	adult only	0	1	homozygote	NA	homozygote
Aebp1	Homozygous males viability	IMPC_VIA_063_001	adult only	0	1	homozygote	NA	homozygote
Aebp1	Tail Morphology	IMPC_GEO_033_001	embryo only	2	0	homozygote	homozygote	NA
Aff3	Albumin	IMPC_CBC_007_001	adult only	0	1	homozygote	NA	homozygote
Aff3	Alkaline phosphatase	IMPC_CBC_014_001	adult only	0	1	homozygote	NA	homozygote
Aff3	Chloride	IMPC_CBC_003_001	adult only	0	1	homozygote	NA	homozygote
Aff3	Forelimb grip strength measurement mean	IMPC_GRS_008_001	adult only	0	1	homozygote	NA	homozygote
Aff3	Fructosamine	IMPC_CBC_020_001	adult only	0	1	homozygote	NA	homozygote
Aff3	Fusion of processes	IMPC_XRY_061_001	adult only	0	1	homozygote	NA	homozygote
Aff3	Incisors morphology	MGP_CSD_074_001	adult only	0	1	homozygote	NA	homozygote
Aff3	Snout morphology	MGP_CSD_066_001	adult only	0	1	homozygote	NA	homozygote
Aff3	Teeth	IMPC_XRY_005_001	adult only	0	1	homozygote	NA	homozygote
Aff3	Thoracic processes	IMPC_XRY_064_001	adult only	0	2	heterozygote; homozygote	NA	heterozygote; homozygote
Aff3	Transitional vertebrae	IMPC_XRY_060_001	adult only	0	1	homozygote	NA	homozygote
Aff4	Anophthalmia	IMPC_GEO_048_002	embryo only	1	0	homozygote	homozygote	NA
Aff4	Blood Vessel Morphology	IMPC_GEO_011_001	embryo only	1	0	homozygote	homozygote	NA
Aff4	Body length	UCD_OWT_029_001	adult only	0	1	heterozygote	NA	heterozygote
Aff4	Craniofacial morphology	IMPC_GEO_063_001	embryo only	1	0	homozygote	homozygote	NA
Aff4	Delayed embryonic development	IMPC_GEO_069_001	embryo only	1	0	homozygote	homozygote	NA
Aff4	Edema	IMPC_GEO_064_001	embryo only	1	0	homozygote	homozygote	NA
Aff4	Forelimb and hindlimb grip strength normalised against body weight	IMPC_GRS_011_001	adult only	0	1	heterozygote	NA	heterozygote
Aff4	Homozygous animals viability	IMPC_VIA_067_001	adult only	0	1	homozygote	NA	homozygote
Aff4	Homozygous females viability	IMPC_VIA_064_001	adult only	0	1	homozygote	NA	homozygote
Aff4	Homozygous males viability	IMPC_VIA_063_001	adult only	0	1	homozygote	NA	homozygote
Aff4	Kidney	IMPC_PAT_017_002	adult only	0	1	heterozygote	NA	heterozygote
Aff4	Microphthalmia	IMPC_GEO_047_002	embryo only	1	0	homozygote	homozygote	NA
Aff4	Number of caudal vertebrae	IMPC_XRY_017_001	adult only	0	1	heterozygote	NA	heterozygote
Aff4	Placenta Morphology	IMPC_GPO_002_001	embryo only	1	0	homozygote	homozygote	NA
Aff4	Placenta Vasculature	IMPC_GPO_003_001	embryo only	1	0	homozygote	homozygote	NA
Aff4	Skin	IMPC_PAT_021_002	adult only	0	1	heterozygote	NA	heterozygote
Alg10b	Allantois Morphology	IMPC_GEL_014_001	embryo only	1	0	homozygote	homozygote	NA
Alg10b	Blebs	IMPC_GEL_037_002	embryo only	1	0	homozygote	homozygote	NA
Alg10b	Body Temp	IMPC_ECH_014_001	adult only	0	1	heterozygote	NA	heterozygote
Alg10b	Branchial arch morphology	IMPC_GEL_024_001	embryo only	1	0	homozygote	homozygote	NA
Alg10b	Delayed embryonic development	IMPC_GEL_063_001	embryo only	1	0	homozygote	homozygote	NA
Alg10b	Edema	IMPC_GEL_056_001	embryo only	1	0	homozygote	homozygote	NA
Alg10b	Embryo Size	IMPC_GEL_032_001	embryo only	1	0	homozygote	homozygote	NA
Alg10b	Forebrain	IMPC_GEL_028_001	embryo only	1	0	homozygote	homozygote	NA
Alg10b	Heart morphology	IMPC_GEL_058_001	embryo only	1	0	homozygote	homozygote	NA
Alg10b	Hindbrain	IMPC_GEL_030_001	embryo only	1	0	homozygote	homozygote	NA
Alg10b	Homozygous animals viability	IMPC_VIA_067_001	adult only	0	2	homozygote	NA	homozygote
Alg10b	Homozygous females viability	IMPC_VIA_064_001	adult only	0	2	homozygote	NA	homozygote
Alg10b	Homozygous males viability	IMPC_VIA_063_001	adult only	0	2	homozygote	NA	homozygote
Alg10b	Limb Bud Morphology	IMPC_GEL_038_001	embryo only	1	0	homozygote	homozygote	NA
Alg10b	Midbrain	IMPC_GEL_029_001	embryo only	1	0	homozygote	homozygote	NA
Alg10b	Neural tube closure	IMPC_GEL_027_001	embryo only	1	0	homozygote	homozygote	NA
Alg10b	Neural tube morphology	IMPC_GEL_060_001	embryo only	1	0	homozygote	homozygote	NA
Alg10b	Optic vesicle morphology	IMPC_GEL_061_001	embryo only	1	0	homozygote	homozygote	NA
Alg10b	Otic vesicle morphology	IMPC_GEL_042_001	embryo only	1	0	homozygote	homozygote	NA
Alg10b	Outcome	IMPC_EVM_001_001	embryo only	1	0	homozygote	homozygote	NA
Alg10b	Pale yolk sac	IMPC_GEL_017_002	embryo only	1	0	homozygote	homozygote	NA
Alg10b	Pericardium Morphology	IMPC_GEL_006_001	embryo only	1	0	homozygote	homozygote	NA
Alg10b	Severely Dysmorphic	IMPC_GEL_055_001	embryo only	1	0	homozygote	homozygote	NA
Alg10b	Somite Morphology	IMPC_GEL_064_001	embryo only	1	0	homozygote	homozygote	NA
Alg10b	Visceral yolk sac morphology	IMPC_GEL_018_001	embryo only	1	0	homozygote	homozygote	NA
Alg10b	Vitelline vasculature morphology	IMPC_GEL_015_001	embryo only	1	0	homozygote	homozygote	NA
Ambra1	% Pre-pulse inhibition - PPI3	IMPC_ACS_035_001	adult only	0	1	heterozygote	NA	heterozygote
Ambra1	Facial Cleft	IMPC_GEO_017_002	embryo only	1	0	homozygote	homozygote	NA
Ambra1	Head shape	IMPC_GEM_047_001	embryo only	1	0	homozygote	homozygote	NA
Ambra1	Hindbrain morphology	IMPC_GEM_069_001	embryo only	1	0	homozygote	homozygote	NA
Ambra1	Homozygous animals viability	IMPC_VIA_067_001	adult only	0	1	homozygote	NA	homozygote
Ambra1	Homozygous females viability	IMPC_VIA_064_001	adult only	0	1	homozygote	NA	homozygote
Ambra1	Homozygous males viability	IMPC_VIA_063_001	adult only	0	1	homozygote	NA	homozygote
Ambra1	Left inner nuclear layer	IMPC_EYE_069_001	adult only	0	1	heterozygote	NA	heterozygote
Ambra1	Midbrain morphology	IMPC_GEM_070_001	embryo only	1	0	homozygote	homozygote	NA
Ambra1	Neural tube closure	IMPC_GEL_027_001	embryo only	1	0	homozygote	homozygote	NA
Ambra1	Neural Tube Closure	IMPC_GEM_036_001	embryo only	1	0	homozygote	homozygote	NA
Ambra1	Outcome	IMPC_EVP_001_001	embryo only	1	0	homozygote	homozygote	NA
Ambra1	Right anterior chamber depth	IMPC_EYE_061_001	adult only	0	1	heterozygote	NA	heterozygote
Ambra1	spina bifida	IMPC_GEO_043_002	embryo only	1	0	homozygote	homozygote	NA
Ambra1	Tail Morphology	IMPC_GEM_029_001	embryo only	1	0	homozygote	homozygote	NA
Ambra1	Tail Morphology	IMPC_GEO_033_001	embryo only	1	0	homozygote	homozygote	NA
Ankmy2	Branchial arch morphology	IMPC_GEL_024_001	embryo only	1	0	homozygote	homozygote	NA
Ankmy2	Delayed embryonic development	IMPC_GEM_075_001	embryo only	1	0	heterozygote	heterozygote	NA
Ankmy2	Embryo Size	IMPC_GEL_032_001	embryo only	1	0	homozygote	homozygote	NA
Ankmy2	Embryo Size	IMPC_GEM_019_001	embryo only	1	0	heterozygote	heterozygote	NA
Ankmy2	Embryo turning	IMPC_GEL_011_001	embryo only	1	0	homozygote	homozygote	NA
Ankmy2	Forebrain	IMPC_GEL_028_001	embryo only	1	0	homozygote	homozygote	NA
Ankmy2	Heart morphology	IMPC_GEL_058_001	embryo only	1	0	homozygote	homozygote	NA
Ankmy2	Hindbrain	IMPC_GEL_030_001	embryo only	1	0	homozygote	homozygote	NA
Ankmy2	Homozygous animals viability	IMPC_VIA_067_001	adult only	0	1	homozygote	NA	homozygote
Ankmy2	Homozygous females viability	IMPC_VIA_064_001	adult only	0	1	homozygote	NA	homozygote
Ankmy2	Homozygous males viability	IMPC_VIA_063_001	adult only	0	1	homozygote	NA	homozygote
Ankmy2	Midbrain	IMPC_GEL_029_001	embryo only	1	0	homozygote	homozygote	NA
Ankmy2	Neural tube closure	IMPC_GEL_027_001	embryo only	1	0	homozygote	homozygote	NA
Ankmy2	Neural tube morphology	IMPC_GEL_060_001	embryo only	1	0	homozygote	homozygote	NA
Ankmy2	Outcome	IMPC_EVO_001_001	embryo only	1	0	homozygote	homozygote	NA
Ankmy2	Pallor	IMPC_GEM_025_002	embryo only	1	0	heterozygote	heterozygote	NA
Ankmy2	Placenta Development	IMPC_GPM_001_001	embryo only	1	0	heterozygote	heterozygote	NA
Ankmy2	Placenta Size	IMPC_GPM_004_001	embryo only	1	0	heterozygote	heterozygote	NA
Ankmy2	Severely Dysmorphic	IMPC_GEL_055_001	embryo only	1	0	homozygote	homozygote	NA
Ankmy2	Somite Morphology	IMPC_GEL_064_001	embryo only	1	0	homozygote	homozygote	NA
Ankmy2	Vitelline vasculature morphology	IMPC_GEL_015_001	embryo only	1	0	homozygote	homozygote	NA
Arpc1b	Albumin	IMPC_CBC_007_001	adult only	0	1	homozygote	NA	homozygote
Arpc1b	Alkaline phosphatase	IMPC_CBC_014_001	adult only	0	1	homozygote	NA	homozygote
Arpc1b	Body length	IMPC_DXA_006_001	adult only	0	1	homozygote	NA	homozygote
Arpc1b	Calcium	IMPC_CBC_009_001	adult only	0	1	homozygote	NA	homozygote
Arpc1b	CD103+ CD11b-low cDC - % of CD45+	MGP_IMM_131_001	adult only	0	1	homozygote	NA	homozygote
Arpc1b	CD4+ alpha beta T cell percentage	MGP_PBI_003_001	adult only	0	1	homozygote	NA	homozygote
Arpc1b	CD4+ CD44+ CD62L- alpha beta effector T cell percentage	MGP_PBI_009_001	adult only	0	2	homozygote	NA	homozygote
Arpc1b	CD4+ KLRG1+ alpha beta T cell percentage	MGP_PBI_012_001	adult only	0	2	homozygote	NA	homozygote
Arpc1b	Effector CD4- NKT cells - % of CD4- NKT cells	MGP_MLN_024_001	adult only	0	1	homozygote	NA	homozygote
Arpc1b	Effector CD4+ T helper cells - % of CD4+ T helper cells	MGP_MLN_005_001	adult only	0	1	homozygote	NA	homozygote
Arpc1b	Effector CD4+ T helper cells - % of CD45+	MGP_IMM_073_001	adult only	0	1	homozygote	NA	homozygote
Arpc1b	Effector CD4+ T helper cells - % of CD45+	MGP_MLN_066_001	adult only	0	1	homozygote	NA	homozygote
Arpc1b	Effector Treg cells - % of CD45+	MGP_IMM_077_001	adult only	0	1	homozygote	NA	homozygote
Arpc1b	Fructosamine	IMPC_CBC_020_001	adult only	0	1	homozygote	NA	homozygote
Arpc1b	Fusion of processes	IMPC_XRY_061_001	adult only	0	1	homozygote	NA	homozygote
Arpc1b	Fusion of vertebrae	IMPC_XRY_019_001	adult only	0	1	homozygote	NA	homozygote
Arpc1b	Immature NK cells - % of NK cells	MGP_IMM_037_001	adult only	0	1	homozygote	NA	homozygote
Arpc1b	Kidney - MPATH diagnostic term	IMPC_HIS_097_001	adult only	0	2	homozygote	NA	homozygote
Arpc1b	Kidney - MPATH process term	IMPC_HIS_099_001	adult only	0	2	homozygote	NA	homozygote
Arpc1b	KLRG1+ CD4+ T helper cells - % of CD45+	MGP_IMM_075_001	adult only	0	1	homozygote	NA	homozygote
Arpc1b	KLRG1+ NK cells - % of CD45+	MGP_IMM_101_001	adult only	0	1	homozygote	NA	homozygote
Arpc1b	KLRG1+ Treg cells - % of CD45+	MGP_IMM_079_001	adult only	0	1	homozygote	NA	homozygote
Arpc1b	KLRG1+ Treg cells - % of CD45+	MGP_MLN_072_001	adult only	0	1	homozygote	NA	homozygote
Arpc1b	KLRG1+ Treg cells - % of Treg	MGP_IMM_012_001	adult only	0	1	homozygote	NA	homozygote
Arpc1b	KLRG1+ Treg cells - % of Treg	MGP_MLN_011_001	adult only	0	1	homozygote	NA	homozygote
Arpc1b	Ly6C+ mature NK cells - % of lymphocytes	MGP_IMM_105_001	adult only	0	1	homozygote	NA	homozygote
Arpc1b	Macrophages - % of CD45+	MGP_IMM_121_001	adult only	0	1	homozygote	NA	homozygote
Arpc1b	Marginal zone precursor B cells - % of CD45+	MGP_IMM_109_001	adult only	0	1	homozygote	NA	homozygote
Arpc1b	Mature NK cells - % of lymphocytes	MGP_IMM_104_001	adult only	0	1	homozygote	NA	homozygote
Arpc1b	Mature NK cells - % of NK cellls	MGP_IMM_039_001	adult only	0	1	homozygote	NA	homozygote
Arpc1b	Mean corpuscular hemoglobin	IMPC_HEM_006_001	adult only	0	1	homozygote	NA	homozygote
Arpc1b	Mean platelet volume	IMPC_HEM_019_001	adult only	0	1	homozygote	NA	homozygote
Arpc1b	Pancreas - MPATH diagnostic term	IMPC_HIS_085_001	adult only	0	1	homozygote	NA	homozygote
Arpc1b	Pancreas - MPATH process term	IMPC_HIS_087_001	adult only	0	1	homozygote	NA	homozygote
Arpc1b	Plasma cells - % of B2 cells	MGP_MLN_046_001	adult only	0	1	homozygote	NA	homozygote
Arpc1b	Plasma cells - % of CD45+	MGP_MLN_104_001	adult only	0	1	homozygote	NA	homozygote
Arpc1b	Platelet count	IMPC_HEM_008_001	adult only	0	1	homozygote	NA	homozygote
Arpc1b	Red blood cell distribution width	IMPC_HEM_027_001	adult only	0	2	homozygote	NA	homozygote
Arpc1b	Resting CD4- NKT cells - % of CD4- NKT cells	MGP_MLN_025_001	adult only	0	1	homozygote	NA	homozygote
Arpc1b	Resting NK cells - % of CD45+	MGP_IMM_100_001	adult only	0	1	homozygote	NA	homozygote
Arpc1b	Testes - MPATH process term	IMPC_HIS_141_001	adult only	0	1	homozygote	NA	homozygote
Arpc1b	Total NK cells - % of CD45+	MGP_IMM_033_001	adult only	0	1	homozygote	NA	homozygote
Arpc1b	Total protein	IMPC_CBC_006_001	adult only	0	1	homozygote	NA	homozygote
Arpc1b	Total Treg cells - % of CD45+	MGP_IMM_076_001	adult only	0	1	homozygote	NA	homozygote
Arpc1b	Transitional 2 B cells - % of B2 cells	MGP_IMM_047_001	adult only	0	1	homozygote	NA	homozygote
Arpc1b	Transitional 2 B cells - % of CD45+	MGP_IMM_111_001	adult only	0	1	homozygote	NA	homozygote
Arpc1b	White blood cell count	IMPC_HEM_001_001	adult only	0	1	homozygote	NA	homozygote
Asphd1	Alkaline phosphatase	IMPC_CBC_014_001	adult only	0	1	homozygote	NA	homozygote
Asphd1	Creatinine	IMPC_CBC_005_001	adult only	0	1	homozygote	NA	homozygote
Asphd1	Digit integrity	CCP_XRY_031_001	adult only	0	1	homozygote	NA	homozygote
Asphd1	Eye with optic nerve	IMPC_PAT_002_002	adult only	0	1	homozygote	NA	homozygote
Asphd1	HR	IMPC_ECH_013_001	adult only	0	1	homozygote	NA	homozygote
Asphd1	Tail - morphology	IMPC_CSD_004_001	adult only	0	1	homozygote	NA	homozygote
Asphd1	Thymus	IMPC_PAT_004_002	adult only	0	3	homozygote	NA	homozygote
Asphd1	Tooth	IMPC_PAT_072_001	adult only	0	1	homozygote	NA	homozygote
Atp1b1	Branchial arch morphology	IMPC_GEL_024_001	embryo only	1	0	homozygote	homozygote	NA
Atp1b1	Center average speed	IMPC_OFD_017_001	adult only	0	1	heterozygote	NA	heterozygote
Atp1b1	Delayed embryonic development	IMPC_GEL_063_001	embryo only	1	0	homozygote	homozygote	NA
Atp1b1	Embryo turning	IMPC_GEL_011_001	embryo only	1	0	homozygote	homozygote	NA
Atp1b1	Eye Hemorrhage or Blood Presence	IMPC_EYE_003_001	adult only	0	1	heterozygote	NA	heterozygote
Atp1b1	Heart morphology	IMPC_GEL_058_001	embryo only	1	0	homozygote	homozygote	NA
Atp1b1	Homozygous animals viability	IMPC_VIA_067_001	adult only	0	1	homozygote	NA	homozygote
Atp1b1	Homozygous females viability	IMPC_VIA_064_001	adult only	0	1	homozygote	NA	homozygote
Atp1b1	Homozygous males viability	IMPC_VIA_063_001	adult only	0	1	homozygote	NA	homozygote
Atp1b1	Neural tube closure	IMPC_GEL_027_001	embryo only	1	0	homozygote	homozygote	NA
Atp1b1	Neural tube morphology	IMPC_GEL_060_001	embryo only	1	0	homozygote	homozygote	NA
Atp1b1	Optic vesicle morphology	IMPC_GEL_061_001	embryo only	1	0	homozygote	homozygote	NA
Atp1b1	Outcome	IMPC_EVO_001_001	embryo only	1	0	homozygote	homozygote	NA
Atp1b1	Periphery resting time	IMPC_OFD_011_001	adult only	0	1	heterozygote	NA	heterozygote
Atp1b1	Persistence of hyaloid vascular system	IMPC_EYE_027_001	adult only	0	1	heterozygote	NA	heterozygote
Atp1b1	Skin	IMPC_PAT_021_002	adult only	0	1	heterozygote	NA	heterozygote
Atp1b1	Somite Morphology	IMPC_GEL_064_001	embryo only	1	0	homozygote	homozygote	NA
Atp1b1	Testes	IMPC_PAT_024_002	adult only	0	2	heterozygote	NA	heterozygote
Atp1b1	Visceral yolk sac morphology	IMPC_GEL_018_001	embryo only	1	0	homozygote	homozygote	NA
Atp1b1	Vitelline vasculature morphology	IMPC_GEL_015_001	embryo only	1	0	homozygote	homozygote	NA
Atp1b1	Whole arena resting time	IMPC_OFD_007_001	adult only	0	1	heterozygote	NA	heterozygote
Atp1b3	Center distance travelled	IMPC_OFD_014_001	adult only	0	1	heterozygote	NA	heterozygote
Atp1b3	Center permanence time	IMPC_OFD_016_001	adult only	0	1	heterozygote	NA	heterozygote
Atp1b3	Forebrain	IMPC_GEL_028_001	embryo only	1	0	homozygote	homozygote	NA
Atp1b3	Hindbrain	IMPC_GEL_030_001	embryo only	1	0	homozygote	homozygote	NA
Atp1b3	Homozygous animals viability	IMPC_VIA_067_001	adult only	0	1	homozygote	NA	homozygote
Atp1b3	Homozygous females viability	IMPC_VIA_064_001	adult only	0	1	homozygote	NA	homozygote
Atp1b3	Homozygous males viability	IMPC_VIA_063_001	adult only	0	1	homozygote	NA	homozygote
Atp1b3	Midbrain	IMPC_GEL_029_001	embryo only	1	0	homozygote	homozygote	NA
Atp1b3	Neural tube closure	IMPC_GEL_027_001	embryo only	1	0	homozygote	homozygote	NA
Atp1b3	Neural tube morphology	IMPC_GEL_060_001	embryo only	1	0	homozygote	homozygote	NA
Atp1b3	Outcome	IMPC_EVM_001_001	embryo only	1	0	homozygote	homozygote	NA
Atp1b3	Percentage center time	IMPC_OFD_022_001	adult only	0	1	heterozygote	NA	heterozygote
Atp1b3	Periphery permanence time	IMPC_OFD_012_001	adult only	0	1	heterozygote	NA	heterozygote
Atp1b3	Somite Morphology	IMPC_GEL_064_001	embryo only	1	0	homozygote	homozygote	NA
Barx2	Alpha-amylase	IMPC_CBC_023_001	adult only	0	1	homozygote	NA	homozygote
Barx2	Aspartate aminotransferase	IMPC_CBC_012_001	adult only	0	1	homozygote	NA	homozygote
Barx2	Coat - color - abdomen	IMPC_CSD_007_001	adult only	0	1	homozygote	NA	homozygote
Barx2	Cornea	IMPC_EYE_007_001	adult only	0	1	homozygote	NA	homozygote
Barx2	Corneal opacity	IMPC_EYE_008_001	adult only	0	1	homozygote	NA	homozygote
Barx2	Corneal vascularization	IMPC_EYE_009_001	adult only	0	1	homozygote	NA	homozygote
Barx2	Creatine kinase	IMPC_CBC_028_001	adult only	0	1	homozygote	NA	homozygote
Barx2	Eye with optic nerve	IMPC_PAT_002_002	adult only	0	1	homozygote	NA	homozygote
Barx2	Eyelid closure	IMPC_EYE_005_001	adult only	0	1	homozygote	NA	homozygote
Barx2	Eyelid morphology	IMPC_EYE_004_001	adult only	0	1	homozygote	NA	homozygote
Barx2	Gait	IMPC_CSD_033_001	adult only	0	1	homozygote	NA	homozygote
Barx2	Narrow eye opening	IMPC_EYE_006_001	adult only	0	1	homozygote	NA	homozygote
Barx2	Shape of vertebrae	IMPC_XRY_018_001	adult only	0	1	homozygote	NA	homozygote
Barx2	Tail - morphology	IMPC_CSD_004_001	adult only	0	1	homozygote	NA	homozygote
Barx2	Total bilirubin	IMPC_CBC_008_001	adult only	0	1	homozygote	NA	homozygote
Barx2	Viability Outcome	IMPC_VIA_001_001	adult only	0	1	homozygote	NA	homozygote
Barx2	Vibrissae - presence	IMPC_CSD_023_001	adult only	0	1	homozygote	NA	homozygote
Bptf	% Pre-pulse inhibition - PPI3	IMPC_ACS_035_001	adult only	0	1	heterozygote	NA	heterozygote
Bptf	Body length	IMPC_DXA_006_001	adult only	0	1	heterozygote	NA	heterozygote
Bptf	Bone Area	IMPC_DXA_010_001	adult only	0	1	heterozygote	NA	heterozygote
Bptf	Fusion of vertebrae	IMPC_XRY_019_001	adult only	0	1	heterozygote	NA	heterozygote
Bptf	Homozygous animals viability	IMPC_VIA_067_001	adult only	0	1	homozygote	NA	homozygote
Bptf	Homozygous females viability	IMPC_VIA_064_001	adult only	0	1	homozygote	NA	homozygote
Bptf	Homozygous males viability	IMPC_VIA_063_001	adult only	0	1	homozygote	NA	homozygote
Brd2	30kHz-evoked ABR Threshold	IMPC_ABR_012_001	adult only	0	1	heterozygote	NA	heterozygote
Brd2	Cervical processes	IMPC_XRY_063_001	adult only	0	1	heterozygote	NA	heterozygote
Brd2	Mean corpuscular hemoglobin	IMPC_HEM_006_001	adult only	0	1	heterozygote	NA	heterozygote
Brd2	Total CD4+ T cells - % of ab T cells	MGP_IMM_004_001	adult only	0	1	heterozygote	NA	heterozygote
Brd2	Total CD8+ T cells - % of ab T cells	MGP_IMM_013_001	adult only	0	1	heterozygote	NA	heterozygote
Brd2	Viability Outcome	IMPC_VIA_001_001	adult only	0	1	homozygote	NA	homozygote
C9orf72	Alkaline phosphatase	IMPC_CBC_014_001	adult only	0	1	homozygote	NA	homozygote
C9orf72	Bone marrow - MPATH pathological entity term	IMPC_HIS_230_002	adult only	0	1	homozygote	NA	homozygote
C9orf72	Bone marrow - MPATH pathological process term	IMPC_HIS_232_002	adult only	0	1	homozygote	NA	homozygote
C9orf72	Fat mass	IMPC_DXA_002_001	adult only	0	1	homozygote	NA	homozygote
C9orf72	Fat/Body weight	IMPC_DXA_009_001	adult only	0	1	homozygote	NA	homozygote
C9orf72	Large intestine - MPATH pathological process term	IMPC_HIS_081_002	adult only	0	2	homozygote	NA	homozygote
C9orf72	Lean/Body weight	IMPC_DXA_008_001	adult only	0	1	homozygote	NA	homozygote
C9orf72	Lymph node	IMPC_PAT_020_002	adult only	0	1	homozygote	NA	homozygote
C9orf72	Lymph node - MPATH pathological process term	IMPC_HIS_117_002	adult only	0	3	homozygote	NA	homozygote
C9orf72	Processes on vertebrae	IMPC_XRY_020_001	adult only	0	1	homozygote	NA	homozygote
C9orf72	Small intestine - MPATH pathological entity term	IMPC_HIS_073_002	adult only	0	2	homozygote	NA	homozygote
C9orf72	Small intestine - MPATH pathological process term	IMPC_HIS_075_002	adult only	0	4	homozygote	NA	homozygote
C9orf72	Spleen	IMPC_PAT_016_002	adult only	0	16	homozygote	NA	homozygote
C9orf72	Spleen - MPATH pathological process term	IMPC_HIS_093_002	adult only	0	2	homozygote	NA	homozygote
C9orf72	Spleen weight	UCD_OWT_003_001	adult only	0	1	homozygote	NA	homozygote
C9orf72	Stomach - MPATH pathological entity term	IMPC_HIS_067_002	adult only	0	1	homozygote	NA	homozygote
C9orf72	Stomach - MPATH pathological process term	IMPC_HIS_069_002	adult only	0	2	homozygote	NA	homozygote
C9orf72	Testes	IMPC_PAT_024_002	adult only	0	1	homozygote	NA	homozygote
C9orf72	Thymus - MPATH pathological entity term	IMPC_HIS_019_002	adult only	0	2	homozygote	NA	homozygote
Cacna1c	Center distance travelled	IMPC_OFD_014_001	adult only	0	1	heterozygote	NA	heterozygote
Cacna1c	Cue Baseline % Freezing Time	IMPC_FEA_015_001	adult only	0	1	heterozygote	NA	heterozygote
Cacna1c	Homozygous animals viability	IMPC_VIA_067_001	adult only	0	1	homozygote	NA	homozygote
Cacna1c	Homozygous females viability	IMPC_VIA_064_001	adult only	0	1	homozygote	NA	homozygote
Cacna1c	Homozygous males viability	IMPC_VIA_063_001	adult only	0	1	homozygote	NA	homozygote
Cacna1c	Kidney	IMPC_PAT_017_002	adult only	0	1	heterozygote	NA	heterozygote
Cacna1c	Liver	IMPC_PAT_010_002	adult only	0	1	heterozygote	NA	heterozygote
Cacna1c	Number of caudal vertebrae	IMPC_XRY_017_001	adult only	0	1	heterozygote	NA	heterozygote
Cacna1c	Outcome	IMPC_EVO_001_001	embryo only	1	0	homozygote	homozygote	NA
Cacna1c	Placenta Morphology	IMPC_GPO_002_001	embryo only	1	0	heterozygote	heterozygote	NA
Cacna1c	Spleen	IMPC_PAT_016_002	adult only	0	1	heterozygote	NA	heterozygote
Cant1	Alkaline phosphatase	IMPC_CBC_014_001	adult only	0	1	heterozygote	NA	heterozygote
Cant1	Alpha-amylase	IMPC_CBC_023_001	adult only	0	1	heterozygote	NA	heterozygote
Cant1	Lipase	IMPC_CBC_021_001	adult only	0	1	heterozygote	NA	heterozygote
Cant1	Mean left eye lens density	IMPC_EYE_056_001	adult only	0	1	heterozygote	NA	heterozygote
Cant1	Mean right eye lens density	IMPC_EYE_059_001	adult only	0	1	heterozygote	NA	heterozygote
Cant1	Min left eye lens density	IMPC_EYE_054_001	adult only	0	1	heterozygote	NA	heterozygote
Cant1	Optic Disc	IMPC_EYE_023_001	adult only	0	1	heterozygote	NA	heterozygote
Cant1	Response amplitude - S	IMPC_ACS_006_001	adult only	0	1	heterozygote	NA	heterozygote
Cant1	Retina (combined)	IMPC_EYE_092_001	adult only	0	1	heterozygote	NA	heterozygote
Cant1	Retinal Blood Vessels	IMPC_EYE_024_001	adult only	0	1	heterozygote	NA	heterozygote
Cant1	Right total retinal thickness	IMPC_EYE_062_001	adult only	0	1	heterozygote	NA	heterozygote
Cant1	Tail - length	IMPC_CSD_002_001	adult only	0	1	homozygote	NA	homozygote
Cant1	Tail - thickness	IMPC_CSD_003_001	adult only	0	1	homozygote	NA	homozygote
Cant1	Viability Outcome	IMPC_VIA_001_001	adult only	0	1	homozygote	NA	homozygote
Cant1	Vitreous	IMPC_EYE_083_001	adult only	0	1	heterozygote	NA	heterozygote
Capza1	Hematocrit	IMPC_HEM_004_001	adult only	0	1	homozygote	NA	homozygote
Capza1	Lens Opacity	IMPC_EYE_017_001	adult only	0	1	homozygote	NA	homozygote
Capza1	Lymphocyte cell count	IMPC_HEM_032_001	adult only	0	1	homozygote	NA	homozygote
Capza1	Mean cell volume	IMPC_HEM_005_001	adult only	0	1	homozygote	NA	homozygote
Capza1	Mean platelet volume	IMPC_HEM_019_001	adult only	0	1	homozygote	NA	homozygote
Capza1	Monocyte differential count	IMPC_HEM_033_001	adult only	0	1	homozygote	NA	homozygote
Capza1	Percent time in dark	IMPC_LDT_007_001	adult only	0	1	homozygote	NA	homozygote
Capza1	Percent time in light	IMPC_LDT_008_001	adult only	0	1	homozygote	NA	homozygote
Capza1	Platelet count	IMPC_HEM_008_001	adult only	0	1	homozygote	NA	homozygote
Capza1	Retinal Blood Vessels	IMPC_EYE_024_001	adult only	0	1	homozygote	NA	homozygote
Capza1	Retinal Blood Vessels Pattern	IMPC_EYE_026_001	adult only	0	1	homozygote	NA	homozygote
Capza1	Skin	IMPC_PAT_021_002	adult only	0	2	homozygote	NA	homozygote
Capza1	Tail - morphology	IMPC_CSD_004_001	adult only	0	1	homozygote	NA	homozygote
Capza1	White blood cell count	IMPC_HEM_001_001	adult only	0	1	homozygote	NA	homozygote
Cbx5	Forelimb and hindlimb grip strength normalised against body weight	IMPC_GRS_011_001	adult only	0	1	homozygote	NA	homozygote
Cbx5	Forelimb grip strength normalised against body weight	IMPC_GRS_010_001	adult only	0	1	homozygote	NA	homozygote
Cbx5	Fusion of processes	IMPC_XRY_061_001	adult only	0	1	homozygote	NA	homozygote
Cbx5	Fusion of vertebrae	IMPC_XRY_019_001	adult only	0	1	homozygote	NA	homozygote
Cbx5	Glucose	IMPC_CBC_018_001	adult only	0	1	homozygote	NA	homozygote
Cbx5	Transitional vertebrae	IMPC_XRY_060_001	adult only	0	1	homozygote	NA	homozygote
Ccnd2	Alkaline phosphatase	HRWLLA_CBC_014_001	adult only	0	1	homozygote	NA	homozygote
Ccnd2	Area under glucose response curve	IMPC_IPG_012_001	adult only	0	1	homozygote	NA	homozygote
Ccnd2	BMC/Body weight	HRWLLA_DXA_007_001	adult only	0	1	homozygote	NA	homozygote
Ccnd2	Fasted blood glucose concentration	IMPC_IPG_010_001	adult only	0	1	homozygote	NA	homozygote
Ccnd2	Fat/Body weight	HRWLLA_DXA_009_001	adult only	0	1	homozygote	NA	homozygote
Ccnd2	Forelimb and hindlimb grip strength normalised against body weight	HRWLLA_GRS_011_001	adult only	0	1	homozygote	NA	homozygote
Ccnd2	Forelimb grip strength normalised against body weight	HRWLLA_GRS_010_001	adult only	0	1	homozygote	NA	homozygote
Ccnd2	Glucose	IMPC_CBC_018_001	adult only	0	1	homozygote	NA	homozygote
Ccnd2	Iron	HRWLLA_CBC_011_001	adult only	0	1	homozygote	NA	homozygote
Ccnd2	Lean/Body weight	HRWLLA_DXA_008_001	adult only	0	1	homozygote	NA	homozygote
Ccnd2	Mean cell volume	HRWLLA_HEM_005_001	adult only	0	1	homozygote	NA	homozygote
Ccnd2	Periphery distance travelled	IMPC_OFD_010_001	adult only	0	1	homozygote	NA	homozygote
Ccnd2	Phosphorus	HRWLLA_CBC_010_001	adult only	0	1	homozygote	NA	homozygote
Ccnd2	Shape of spine	HRWLLA_XRY_055_001	adult only	0	1	homozygote	NA	homozygote
Ccnd2	Shape of spine	IMPC_XRY_055_001	adult only	0	1	homozygote	NA	homozygote
Ccnd2	Skull shape	IMPC_XRY_001_001	adult only	0	1	homozygote	NA	homozygote
Ccnd2	Testes	HRWLLA_PAT_024_002	adult only	0	1	homozygote	NA	homozygote
Ccnd2	Trunk curl	HRWLIP_CSD_038_001	adult only	0	1	homozygote	NA	homozygote
Cdcp3	Eye with optic nerve	IMPC_PAT_002_002	adult only	0	1	homozygote	NA	homozygote
Cdcp3	Tail - thickness	IMPC_CSD_003_001	adult only	0	1	homozygote	NA	homozygote
Celsr1	Alpha-amylase	ESLIM_015_001_016	adult only	0	1	heterozygote	NA	heterozygote
Celsr1	Brain	IMPC_PAT_001_002	adult only	0	1	heterozygote	NA	heterozygote
Celsr1	Cornea opacity	ESLIM_014_001_007	adult only	0	1	heterozygote	NA	heterozygote
Celsr1	Epididymis - MPATH pathological process term	IMPC_HIS_147_002	adult only	0	1	heterozygote	NA	heterozygote
Celsr1	Fat mass	ESLIM_005_001_002	adult only	0	1	heterozygote	NA	heterozygote
Celsr1	Fat/Body weight	ESLIM_005_001_703	adult only	0	1	heterozygote	NA	heterozygote
Celsr1	Gross Findings Female	IMPC_FER_019_001	adult only	0	1	homozygote	NA	homozygote
Celsr1	Gross Findings Male	IMPC_FER_001_001	adult only	0	1	homozygote	NA	homozygote
Celsr1	HDL-cholesterol	ESLIM_021_001_005	adult only	0	1	heterozygote	NA	heterozygote
Celsr1	head length	ESLIM_001_001_087	adult only	0	1	heterozygote	NA	heterozygote
Celsr1	Homozygous animals viability	IMPC_VIA_067_001	adult only	0	1	homozygote	NA	homozygote
Celsr1	Homozygous females viability	IMPC_VIA_064_001	adult only	0	1	homozygote	NA	homozygote
Celsr1	Homozygous males viability	IMPC_VIA_063_001	adult only	0	1	homozygote	NA	homozygote
Celsr1	Lean mass	ESLIM_005_001_003	adult only	0	1	heterozygote	NA	heterozygote
Celsr1	Lean/Body weight	ESLIM_005_001_702	adult only	0	1	heterozygote	NA	heterozygote
Celsr1	Lens Opacity	IMPC_EYE_017_001	adult only	0	1	heterozygote	NA	heterozygote
Celsr1	muzzle/snout length	ESLIM_001_001_092	adult only	0	1	heterozygote	NA	heterozygote
Celsr1	Skin	IMPC_PAT_021_002	adult only	0	1	heterozygote	NA	heterozygote
Celsr1	Spleen	IMPC_PAT_016_002	adult only	0	1	heterozygote	NA	heterozygote
Celsr1	Spontaneous movement	IMPC_GEP_004_002	embryo only	2	0	heterozygote; homozygote	heterozygote; homozygote	NA
Celsr1	Startle response	ESLIM_008_001_013	adult only	0	1	heterozygote	NA	heterozygote
Celsr1	Tail Morphology	IMPC_GEP_038_001	embryo only	1	0	homozygote	homozygote	NA
Celsr1	Testes	IMPC_PAT_024_002	adult only	0	1	heterozygote	NA	heterozygote
Celsr1	Total cholesterol	ESLIM_015_001_017	adult only	0	1	heterozygote	NA	heterozygote
Celsr1	Total cholesterol	ESLIM_021_001_002	adult only	0	1	heterozygote	NA	heterozygote
Celsr1	Vitreous	IMPC_EYE_083_001	adult only	0	1	heterozygote	NA	heterozygote
Cfd	Adrenal gland	IMPC_PAT_018_002	adult only	0	2	homozygote	NA	homozygote
Cfd	Kidney	IMPC_PAT_017_002	adult only	0	1	homozygote	NA	homozygote
Cfd	Number of caudal vertebrae	IMPC_XRY_017_001	adult only	0	1	homozygote	NA	homozygote
Cfd	Spleen	IMPC_PAT_016_002	adult only	0	2	homozygote	NA	homozygote
Cgn	Craniofacial morphology	IMPC_GEM_062_001	embryo only	1	0	homozygote	homozygote	NA
Cgn	Cyanosis	IMPC_GEP_029_002	embryo only	1	0	homozygote	homozygote	NA
Cgn	Embryo Size	IMPC_GEP_022_001	embryo only	1	0	homozygote	homozygote	NA
Cgn	Forebrain morphology	IMPC_GEM_068_001	embryo only	1	0	homozygote	homozygote	NA
Cgn	Hemorrhage	IMPC_GEM_077_001	embryo only	1	0	homozygote	homozygote	NA
Cgn	Neural Tube Closure	IMPC_GEM_036_001	embryo only	1	0	homozygote	homozygote	NA
Cgn	Tail Morphology	IMPC_GEP_038_001	embryo only	1	0	homozygote	homozygote	NA
Cgn	Viability Outcome	IMPC_VIA_001_001	adult only	0	1	homozygote	NA	homozygote
Chd1l	Homozygous animals viability	IMPC_VIA_067_001	adult only	0	1	homozygote	NA	homozygote
Chd1l	Tail - length	IMPC_CSD_002_001	adult only	0	1	homozygote	NA	homozygote
Chrna2	Kidney	IMPC_PAT_017_002	adult only	0	2	homozygote	NA	homozygote
Chrna2	Number of caudal vertebrae	IMPC_XRY_017_001	adult only	0	1	homozygote	NA	homozygote
Chrna2	Skin	IMPC_PAT_021_002	adult only	0	2	homozygote	NA	homozygote
Cog6	Alkaline phosphatase	IMPC_CBC_014_001	adult only	0	1	homozygote	NA	homozygote
Cog6	Alpha-amylase	IMPC_CBC_023_001	adult only	0	1	homozygote	NA	homozygote
Cog6	Alpha beta T cell percentage	MGP_PBI_002_001	adult only	0	4	homozygote	NA	homozygote
Cog6	ANA classification	MGP_ANA_002_001	adult only	0	2	homozygote	NA	homozygote
Cog6	Aspartate aminotransferase	IMPC_CBC_012_001	adult only	0	1	homozygote	NA	homozygote
Cog6	BMC/Body weight	IMPC_DXA_007_001	adult only	0	1	homozygote	NA	homozygote
Cog6	Bone Area	IMPC_DXA_010_001	adult only	0	1	homozygote	NA	homozygote
Cog6	Bone Mineral Content (excluding skull)	IMPC_DXA_005_001	adult only	0	1	homozygote	NA	homozygote
Cog6	CD4+ CD44+ CD62L- alpha beta effector T cell percentage	MGP_PBI_009_001	adult only	0	4	homozygote	NA	homozygote
Cog6	CD4+ KLRG1+ alpha beta T cell percentage	MGP_PBI_012_001	adult only	0	2	homozygote	NA	homozygote
Cog6	CD4+ T helper cells - % of CD4+	MGP_IMM_005_001	adult only	0	1	homozygote	NA	homozygote
Cog6	CD5+ gd T cells - % of CD45+	MGP_MLN_079_001	adult only	0	1	homozygote	NA	homozygote
Cog6	CD5+ gd T cells - % of gd T cells	MGP_MLN_018_001	adult only	0	1	homozygote	NA	homozygote
Cog6	Cornea	IMPC_EYE_007_001	adult only	0	1	homozygote	NA	homozygote
Cog6	Effector CD4- NKT cells - % of CD4- NKT cells	MGP_IMM_026_001	adult only	0	1	homozygote	NA	homozygote
Cog6	Effector CD4- NKT cells - % of CD45+	MGP_IMM_092_001	adult only	0	1	homozygote	NA	homozygote
Cog6	Effector CD4- NKT cells - % of CD45+	MGP_MLN_084_001	adult only	0	1	homozygote	NA	homozygote
Cog6	Effector CD4+ NKT cells - % of CD4+ NKT cells	MGP_IMM_030_001	adult only	0	1	homozygote	NA	homozygote
Cog6	Effector CD4+ NKT cells - % of CD45+	MGP_IMM_096_001	adult only	0	1	homozygote	NA	homozygote
Cog6	Effector CD4+ NKT cells - % of CD45+	MGP_MLN_088_001	adult only	0	1	homozygote	NA	homozygote
Cog6	Effector CD4+ T helper cells - % of CD4+ T helper cells	MGP_IMM_006_001	adult only	0	1	homozygote	NA	homozygote
Cog6	Effector gd cells - % of CD45+	MGP_MLN_080_001	adult only	0	1	homozygote	NA	homozygote
Cog6	Effector NK cells - % of CD45+	MGP_MLN_091_001	adult only	0	1	homozygote	NA	homozygote
Cog6	Effector Treg cells - % of CD45+	MGP_IMM_077_001	adult only	0	1	homozygote	NA	homozygote
Cog6	Effector Treg cells - % of Treg	MGP_IMM_010_001	adult only	0	1	homozygote	NA	homozygote
Cog6	Eosinophils - % of CD45+	MGP_MLN_113_001	adult only	0	1	homozygote	NA	homozygote
Cog6	Follicular B cells - % of B2 cells	MGP_IMM_048_001	adult only	0	1	homozygote	NA	homozygote
Cog6	Follicular B cells - % of B2 cells	MGP_MLN_042_001	adult only	0	1	homozygote	NA	homozygote
Cog6	Follicular B cells - % of CD45+	MGP_IMM_112_001	adult only	0	1	homozygote	NA	homozygote
Cog6	Follicular B cells - % of CD45+	MGP_MLN_100_001	adult only	0	1	homozygote	NA	homozygote
Cog6	Gamma delta T cell number	MGP_PBI_025_001	adult only	0	2	homozygote	NA	homozygote
Cog6	Granulocytes - % of CD45+	MGP_MLN_111_001	adult only	0	1	homozygote	NA	homozygote
Cog6	Hematocrit	IMPC_HEM_004_001	adult only	0	1	homozygote	NA	homozygote
Cog6	Hemoglobin	IMPC_HEM_003_001	adult only	0	1	homozygote	NA	homozygote
Cog6	KLRG1+ CD4+ T helper cells - % of CD4+ T helper cells	MGP_IMM_008_001	adult only	0	1	homozygote	NA	homozygote
Cog6	KLRG1+ CD4+ T helper cells - % of CD4+ T helper cells	MGP_MLN_007_001	adult only	0	1	homozygote	NA	homozygote
Cog6	KLRG1+ CD4+ T helper cells - % of CD45+	MGP_IMM_075_001	adult only	0	1	homozygote	NA	homozygote
Cog6	KLRG1+ CD4+ T helper cells - % of CD45+	MGP_MLN_068_001	adult only	0	1	homozygote	NA	homozygote
Cog6	KLRG1+ CD8+ T cells - % of CD8+	MGP_MLN_016_001	adult only	0	1	homozygote	NA	homozygote
Cog6	KLRG1+ NK cells - % of NK cells	MGP_MLN_034_001	adult only	0	1	homozygote	NA	homozygote
Cog6	KLRG1+ Treg cells - % of CD45+	MGP_IMM_079_001	adult only	0	1	homozygote	NA	homozygote
Cog6	KLRG1+ Treg cells - % of CD45+	MGP_MLN_072_001	adult only	0	1	homozygote	NA	homozygote
Cog6	KLRG1+ Treg cells - % of Treg	MGP_IMM_012_001	adult only	0	1	homozygote	NA	homozygote
Cog6	KLRG1+ Treg cells - % of Treg	MGP_MLN_011_001	adult only	0	1	homozygote	NA	homozygote
Cog6	Ly6C+ immature NK cells - % of lymphocytes	MGP_IMM_103_001	adult only	0	1	homozygote	NA	homozygote
Cog6	Ly6C+ mature NK cells - % of lymphocytes	MGP_IMM_105_001	adult only	0	1	homozygote	NA	homozygote
Cog6	Ly6C+ mature NK cells - % of mature NK cells	MGP_IMM_040_001	adult only	0	1	homozygote	NA	homozygote
Cog6	Ly6Chigh monocyte number	MGP_PBI_037_001	adult only	0	2	homozygote	NA	homozygote
Cog6	Marginal zone B cells - % of B2 cells	MGP_IMM_044_001	adult only	0	1	homozygote	NA	homozygote
Cog6	Mean cell hemoglobin concentration	IMPC_HEM_007_001	adult only	0	1	homozygote	NA	homozygote
Cog6	Mean corpuscular hemoglobin	IMPC_HEM_006_001	adult only	0	1	homozygote	NA	homozygote
Cog6	Mean platelet volume	IMPC_HEM_019_001	adult only	0	1	homozygote	NA	homozygote
Cog6	Monocyte number	MGP_PBI_036_001	adult only	0	2	homozygote	NA	homozygote
Cog6	Monocyte percentage	MGP_PBI_016_001	adult only	0	2	homozygote	NA	homozygote
Cog6	Monocytes - % of CD45+	MGP_MLN_112_001	adult only	0	1	homozygote	NA	homozygote
Cog6	Naive CD8+ T cells - % of CD45+	MGP_IMM_083_001	adult only	0	1	homozygote	NA	homozygote
Cog6	Naive CD8+ T cells - % of CD45+	MGP_MLN_076_001	adult only	0	1	homozygote	NA	homozygote
Cog6	Naive CD8+ T cells - % of CD8+	MGP_IMM_016_001	adult only	0	1	homozygote	NA	homozygote
Cog6	Naive CD8+ T cells - % of CD8+	MGP_MLN_015_001	adult only	0	1	homozygote	NA	homozygote
Cog6	NK cell percentage	MGP_PBI_007_001	adult only	0	4	homozygote	NA	homozygote
Cog6	NKT cell percentage	MGP_PBI_006_001	adult only	0	4	homozygote	NA	homozygote
Cog6	Plasma cells - % of B2 cells	MGP_IMM_052_001	adult only	0	1	homozygote	NA	homozygote
Cog6	Plasma cells - % of CD45+	MGP_IMM_116_001	adult only	0	1	homozygote	NA	homozygote
Cog6	Red blood cell count	IMPC_HEM_002_001	adult only	0	1	homozygote	NA	homozygote
Cog6	Red blood cell distribution width	IMPC_HEM_027_001	adult only	0	1	homozygote	NA	homozygote
Cog6	Resting CD4- NKT cells - % of CD4- NKT cells	MGP_IMM_027_001	adult only	0	1	homozygote	NA	homozygote
Cog6	Resting CD4+ NKT cells - % of CD4+ NKT cells	MGP_IMM_031_001	adult only	0	1	homozygote	NA	homozygote
Cog6	Resting CD4+ T helper cells - % of CD4+ T helper cells	MGP_IMM_007_001	adult only	0	1	homozygote	NA	homozygote
Cog6	Resting CD4+ T helper cells - % of CD45+	MGP_IMM_074_001	adult only	0	1	homozygote	NA	homozygote
Cog6	Resting CD8+ T cells - % of CD45+	MGP_IMM_082_001	adult only	0	1	homozygote	NA	homozygote
Cog6	Resting CD8+ T cells - % of CD45+	MGP_MLN_075_001	adult only	0	1	homozygote	NA	homozygote
Cog6	Resting CD8+ T cells - % of CD8+	MGP_IMM_015_001	adult only	0	1	homozygote	NA	homozygote
Cog6	Resting CD8+ T cells - % of CD8+	MGP_MLN_014_001	adult only	0	1	homozygote	NA	homozygote
Cog6	Resting gd T cells - % of CD45+	MGP_MLN_081_001	adult only	0	1	homozygote	NA	homozygote
Cog6	Resting NK cells - % of CD45+	MGP_IMM_100_001	adult only	0	1	homozygote	NA	homozygote
Cog6	Resting Treg cells - % of Treg	MGP_IMM_011_001	adult only	0	1	homozygote	NA	homozygote
Cog6	Total ab T cells - % of CD45+	MGP_IMM_070_001	adult only	0	1	homozygote	NA	homozygote
Cog6	Total ab T cells - % of CD45+	MGP_MLN_063_001	adult only	0	1	homozygote	NA	homozygote
Cog6	Total B2 cells - % of CD45+	MGP_MLN_095_001	adult only	0	1	homozygote	NA	homozygote
Cog6	Total bilirubin	IMPC_CBC_008_001	adult only	0	1	homozygote	NA	homozygote
Cog6	Total CD4- NKT cells - % of NKT cells	MGP_IMM_025_001	adult only	0	1	homozygote	NA	homozygote
Cog6	Total CD4+ NKT cells - % of CD45+	MGP_IMM_095_001	adult only	0	1	homozygote	NA	homozygote
Cog6	Total CD4+ NKT cells - % of NKT cells	MGP_IMM_029_001	adult only	0	1	homozygote	NA	homozygote
Cog6	Total CD4+ T cells - % of ab T cells	MGP_IMM_004_001	adult only	0	1	homozygote	NA	homozygote
Cog6	Total CD4+ T cells - % of ab T cells	MGP_MLN_003_001	adult only	0	1	homozygote	NA	homozygote
Cog6	Total CD8+ T cells - % of ab T cells	MGP_IMM_013_001	adult only	0	1	homozygote	NA	homozygote
Cog6	Total CD8+ T cells - % of ab T cells	MGP_MLN_012_001	adult only	0	1	homozygote	NA	homozygote
Cog6	Total CD8+ T cells - % of CD45+	MGP_IMM_080_001	adult only	0	1	homozygote	NA	homozygote
Cog6	Total CD8+ T cells - % of CD45+	MGP_MLN_073_001	adult only	0	1	homozygote	NA	homozygote
Cog6	Total gd T cells - % of CD45+	MGP_MLN_078_001	adult only	0	1	homozygote	NA	homozygote
Cog6	Total NK cells - % of CD45+	MGP_IMM_033_001	adult only	0	1	homozygote	NA	homozygote
Cog6	Total NKT cells - % of CD45+	MGP_IMM_023_001	adult only	0	1	homozygote	NA	homozygote
Cog6	Total NKT cells - % of CD45+	MGP_MLN_022_001	adult only	0	1	homozygote	NA	homozygote
Cog6	Total protein	IMPC_CBC_006_001	adult only	0	1	homozygote	NA	homozygote
Cog6	Total T cell percentage	MGP_PBI_001_001	adult only	0	4	homozygote	NA	homozygote
Cog6	Total T cells - % of CD45+	MGP_IMM_001_001	adult only	0	1	homozygote	NA	homozygote
Cog6	Total Treg cells - % of CD4+	MGP_IMM_009_001	adult only	0	1	homozygote	NA	homozygote
Cog6	Transitional 2 B cells - % of B2 cells	MGP_IMM_047_001	adult only	0	1	homozygote	NA	homozygote
Cog6	Transitional vertebrae	IMPC_XRY_060_001	adult only	0	1	homozygote	NA	homozygote
Cog6	Ventral coat/hair colour	MGP_CSD_026_001	adult only	0	1	homozygote	NA	homozygote
Cog6	Ventral coat/hair colour pattern	MGP_CSD_027_001	adult only	0	1	homozygote	NA	homozygote
Cog6	White blood cell count	IMPC_HEM_001_001	adult only	0	1	homozygote	NA	homozygote
Col11a1	Cleft palate	IMPC_GEP_076_001	embryo only	1	0	homozygote	homozygote	NA
Col11a1	Curl or short tail	IMPC_GEP_078_001	embryo only	1	0	homozygote	homozygote	NA
Col11a1	Facial Morphology	IMPC_GEP_017_001	embryo only	1	0	homozygote	homozygote	NA
Col11a1	Homozygous animals viability	IMPC_VIA_067_001	adult only	0	1	homozygote	NA	homozygote
Col11a1	Homozygous females viability	IMPC_VIA_064_001	adult only	0	1	homozygote	NA	homozygote
Col11a1	Homozygous males viability	IMPC_VIA_063_001	adult only	0	1	homozygote	NA	homozygote
Col11a1	Limb morphology	IMPC_GEP_084_001	embryo only	1	0	homozygote	homozygote	NA
Col11a1	LVAWd	IMPC_ECH_007_001	adult only	0	1	heterozygote	NA	heterozygote
Col11a1	Tongue out	IMPC_GEP_083_001	embryo only	1	0	homozygote	homozygote	NA
Colec10	Body length	IMPC_DXA_006_001	adult only	0	1	homozygote	NA	homozygote
Colec10	Latency to center entry	IMPC_OFD_018_001	adult only	0	1	homozygote	NA	homozygote
Colec10	Phosphorus	IMPC_CBC_010_001	adult only	0	1	homozygote	NA	homozygote
Colec10	Shape of vertebrae	IMPC_XRY_018_001	adult only	0	1	homozygote	NA	homozygote
Colec10	Tibia length	IMPC_XRY_033_001	adult only	0	1	homozygote	NA	homozygote
Colec10	Triglycerides	IMPC_CBC_017_001	adult only	0	1	homozygote	NA	homozygote
Colec10	Uterus	IMPC_PAT_029_002	adult only	0	2	homozygote	NA	homozygote
Colec10	Zygomatic bone	IMPC_XRY_002_001	adult only	0	1	homozygote	NA	homozygote
Coq6	Corneal mineralization	IMPC_EYE_084_001	adult only	0	1	heterozygote	NA	heterozygote
Coq6	Delayed embryonic development	IMPC_GEL_063_001	embryo only	1	0	homozygote	homozygote	NA
Coq6	Embryo Size	IMPC_GEL_032_001	embryo only	1	0	homozygote	homozygote	NA
Coq6	Fasted blood glucose concentration	IMPC_IPG_010_001	adult only	0	1	heterozygote	NA	heterozygote
Coq6	Forebrain	IMPC_GEL_028_001	embryo only	1	0	homozygote	homozygote	NA
Coq6	Outcome	IMPC_EVM_001_001	embryo only	1	0	homozygote	homozygote	NA
Coq6	Persistence of hyaloid vascular system	IMPC_EYE_027_001	adult only	0	1	heterozygote	NA	heterozygote
Coq6	Sodium	IMPC_CBC_001_001	adult only	0	1	heterozygote	NA	heterozygote
Coq6	Tail bud morphology	IMPC_GEL_033_001	embryo only	1	0	homozygote	homozygote	NA
Coq6	Viability Outcome	IMPC_VIA_001_001	adult only	0	2	homozygote	NA	homozygote
Coq6	Vitreous	IMPC_EYE_083_001	adult only	0	1	heterozygote	NA	heterozygote
Cpt2	Phosphorus	IMPC_CBC_010_001	adult only	0	1	heterozygote	NA	heterozygote
Cpt2	Shape of vertebrae	IMPC_XRY_018_001	adult only	0	1	heterozygote	NA	heterozygote
Cpt2	Viability Outcome	IMPC_VIA_001_001	adult only	0	1	homozygote	NA	homozygote
Ctbp2	Corneal opacity	IMPC_EYE_008_001	adult only	0	1	heterozygote	NA	heterozygote
Ctbp2	Edema	IMPC_GEL_056_001	embryo only	1	0	homozygote	homozygote	NA
Ctbp2	Embryo turning	IMPC_GEL_011_001	embryo only	1	0	homozygote	homozygote	NA
Ctbp2	Heart morphology	IMPC_GEL_058_001	embryo only	1	0	homozygote	homozygote	NA
Ctbp2	Homozygous animals viability	IMPC_VIA_067_001	adult only	0	1	homozygote	NA	homozygote
Ctbp2	Homozygous females viability	IMPC_VIA_064_001	adult only	0	1	homozygote	NA	homozygote
Ctbp2	Homozygous males viability	IMPC_VIA_063_001	adult only	0	1	homozygote	NA	homozygote
Ctbp2	Outcome	IMPC_EVO_001_001	embryo only	1	0	homozygote	homozygote	NA
Ctbp2	Pericardium Morphology	IMPC_GEL_006_001	embryo only	1	0	homozygote	homozygote	NA
Ctbp2	Somite Morphology	IMPC_GEL_064_001	embryo only	1	0	homozygote	homozygote	NA
Cx3cr1	Kidney	IMPC_PAT_017_002	adult only	0	2	homozygote	NA	homozygote
Cx3cr1	Number of caudal vertebrae	IMPC_XRY_017_001	adult only	0	1	homozygote	NA	homozygote
Cyb561	Albumin	ESLIM_015_001_008	adult only	0	1	homozygote	NA	homozygote
Cyb561	Albumin	IMPC_CBC_007_001	adult only	0	1	homozygote	NA	homozygote
Cyb561	Alkaline phosphatase	IMPC_CBC_014_001	adult only	0	1	homozygote	NA	homozygote
Cyb561	Alpha-amylase	IMPC_CBC_023_001	adult only	0	1	homozygote	NA	homozygote
Cyb561	Alpha-amylase	M-G-P_025_001_016	adult only	0	1	homozygote	NA	homozygote
Cyb561	Aspartate aminotransferase	IMPC_CBC_012_001	adult only	0	1	homozygote	NA	homozygote
Cyb561	BMC/Body weight	ESLIM_005_001_701	adult only	0	1	homozygote	NA	homozygote
Cyb561	BMC/Body weight	IMPC_DXA_007_001	adult only	0	1	homozygote	NA	homozygote
Cyb561	Bone Area	IMPC_DXA_010_001	adult only	0	1	homozygote	NA	homozygote
Cyb561	Bone area (BMC/BMD)	ESLIM_005_001_704	adult only	0	1	homozygote	NA	homozygote
Cyb561	Bone Mineral Content (excluding skull)	IMPC_DXA_005_001	adult only	0	1	homozygote	NA	homozygote
Cyb561	Calcium	ESLIM_015_001_009	adult only	0	1	homozygote	NA	homozygote
Cyb561	center - average Speed	M-G-P_007_001_013	adult only	0	1	homozygote	NA	homozygote
Cyb561	center - distance	M-G-P_007_001_010	adult only	0	1	homozygote	NA	homozygote
Cyb561	Chloride	ESLIM_015_001_006	adult only	0	1	homozygote	NA	homozygote
Cyb561	Coat colouration	M-G-P_026_001_004	adult only	0	1	homozygote	NA	homozygote
Cyb561	Fasted blood glucose concentration	IMPC_IPG_010_001	adult only	0	1	homozygote	NA	homozygote
Cyb561	Fat mass	IMPC_DXA_002_001	adult only	0	1	homozygote	NA	homozygote
Cyb561	Fat/Body weight	IMPC_DXA_009_001	adult only	0	1	homozygote	NA	homozygote
Cyb561	Gait	IMPC_CSD_033_001	adult only	0	1	homozygote	NA	homozygote
Cyb561	Glucose	IMPC_CBC_018_001	adult only	0	1	homozygote	NA	homozygote
Cyb561	Haematocrit	M-G-P_016_001_004	adult only	0	1	homozygote	NA	homozygote
Cyb561	Haemoglobin	M-G-P_016_001_003	adult only	0	1	homozygote	NA	homozygote
Cyb561	Head size	IMPC_CSD_025_001	adult only	0	1	homozygote	NA	homozygote
Cyb561	Heart	IMPC_PAT_006_002	adult only	0	1	homozygote	NA	homozygote
Cyb561	Heart weight	IMPC_HWT_008_001	adult only	0	1	homozygote	NA	homozygote
Cyb561	Iris/Pupil	IMPC_EYE_010_001	adult only	0	1	homozygote	NA	homozygote
Cyb561	Iris/pupil position	ESLIM_014_001_012	adult only	0	1	homozygote	NA	homozygote
Cyb561	Iron	ESLIM_015_001_011	adult only	0	1	homozygote	NA	homozygote
Cyb561	Lean mass	IMPC_DXA_003_001	adult only	0	1	homozygote	NA	homozygote
Cyb561	Lean/Body weight	IMPC_DXA_008_001	adult only	0	1	homozygote	NA	homozygote
Cyb561	Locomotor activity	IMPC_CSD_032_001	adult only	0	1	homozygote	NA	homozygote
Cyb561	Magnesium	M-G-P_025_001_030	adult only	0	1	homozygote	NA	homozygote
Cyb561	Maxilla/Pre-maxilla	IMPC_XRY_003_001	adult only	0	1	homozygote	NA	homozygote
Cyb561	Narrow eye opening	IMPC_EYE_006_001	adult only	0	1	homozygote	NA	homozygote
Cyb561	Periphery - average Speed	M-G-P_007_001_009	adult only	0	1	homozygote	NA	homozygote
Cyb561	Periphery - distance	M-G-P_007_001_006	adult only	0	1	homozygote	NA	homozygote
Cyb561	Red Blood Cell-count	M-G-P_016_001_002	adult only	0	1	homozygote	NA	homozygote
Cyb561	Retinal Blood Vessels Pattern	IMPC_EYE_026_001	adult only	0	1	homozygote	NA	homozygote
Cyb561	Skull shape	IMPC_XRY_001_001	adult only	0	1	homozygote	NA	homozygote
Cyb561	Snout size	IMPC_CSD_028_001	adult only	0	1	homozygote	NA	homozygote
Cyb561	Tail - length	IMPC_CSD_002_001	adult only	0	1	homozygote	NA	homozygote
Cyb561	Total protein	ESLIM_015_001_007	adult only	0	1	homozygote	NA	homozygote
Cyb561	Total protein	IMPC_CBC_006_001	adult only	0	1	homozygote	NA	homozygote
Cyb561	Transfer arousal	ESLIM_008_001_007	adult only	0	1	homozygote	NA	homozygote
Cyb561	Tremor	IMPC_CSD_030_001	adult only	0	1	homozygote	NA	homozygote
Cyb561	Triglycerides	IMPC_CBC_017_001	adult only	0	1	homozygote	NA	homozygote
Cyb561	Whole Arena - average Speed	M-G-P_007_001_005	adult only	0	1	homozygote	NA	homozygote
Cyp27b1	Alkaline phosphatase	IMPC_CBC_014_001	adult only	0	1	homozygote	NA	homozygote
Cyp27b1	Aspartate aminotransferase	IMPC_CBC_012_001	adult only	0	1	homozygote	NA	homozygote
Cyp27b1	BMC/Body weight	IMPC_DXA_007_001	adult only	0	1	homozygote	NA	homozygote
Cyp27b1	Body length	IMPC_DXA_006_001	adult only	0	1	homozygote	NA	homozygote
Cyp27b1	Bone Area	IMPC_DXA_010_001	adult only	0	1	homozygote	NA	homozygote
Cyp27b1	Bone Mineral Content (excluding skull)	IMPC_DXA_005_001	adult only	0	1	homozygote	NA	homozygote
Cyp27b1	Bone Mineral Density (excluding skull)	IMPC_DXA_004_001	adult only	0	1	homozygote	NA	homozygote
Cyp27b1	Calcium	IMPC_CBC_009_001	adult only	0	1	homozygote	NA	homozygote
Cyp27b1	Clavicle	IMPC_XRY_007_001	adult only	0	1	homozygote	NA	homozygote
Cyp27b1	Fat/Body weight	IMPC_DXA_009_001	adult only	0	1	homozygote	NA	homozygote
Cyp27b1	Femur	IMPC_XRY_024_001	adult only	0	1	homozygote	NA	homozygote
Cyp27b1	Fibula	IMPC_XRY_026_001	adult only	0	1	homozygote	NA	homozygote
Cyp27b1	Forelimb and hindlimb grip strength measurement mean	IMPC_GRS_009_001	adult only	0	1	homozygote	NA	homozygote
Cyp27b1	Forelimb grip strength measurement mean	IMPC_GRS_008_001	adult only	0	1	homozygote	NA	homozygote
Cyp27b1	Humerus	IMPC_XRY_021_001	adult only	0	1	homozygote	NA	homozygote
Cyp27b1	Joints	IMPC_XRY_027_001	adult only	0	1	homozygote	NA	homozygote
Cyp27b1	Locomotor activity	IMPC_CSD_032_001	adult only	0	1	homozygote	NA	homozygote
Cyp27b1	Lymphocyte cell count	IMPC_HEM_032_001	adult only	0	1	homozygote	NA	homozygote
Cyp27b1	Pelvis	IMPC_XRY_012_001	adult only	0	1	homozygote	NA	homozygote
Cyp27b1	Periphery average speed	IMPC_OFD_013_001	adult only	0	2	homozygote	NA	homozygote
Cyp27b1	Phosphorus	IMPC_CBC_010_001	adult only	0	1	homozygote	NA	homozygote
Cyp27b1	Radius	IMPC_XRY_022_001	adult only	0	1	homozygote	NA	homozygote
Cyp27b1	Scapulae	IMPC_XRY_006_001	adult only	0	1	homozygote	NA	homozygote
Cyp27b1	Shape of ribs	IMPC_XRY_010_001	adult only	0	1	homozygote	NA	homozygote
Cyp27b1	Shape of vertebrae	IMPC_XRY_018_001	adult only	0	1	homozygote	NA	homozygote
Cyp27b1	Skull shape	IMPC_XRY_001_001	adult only	0	1	homozygote	NA	homozygote
Cyp27b1	Tibia	IMPC_XRY_025_001	adult only	0	1	homozygote	NA	homozygote
Cyp27b1	Tibia length	IMPC_XRY_033_001	adult only	0	1	homozygote	NA	homozygote
Cyp27b1	Total bilirubin	IMPC_CBC_008_001	adult only	0	1	homozygote	NA	homozygote
Cyp27b1	Ulna	IMPC_XRY_023_001	adult only	0	1	homozygote	NA	homozygote
Cyp27b1	White blood cell count	IMPC_HEM_001_001	adult only	0	1	homozygote	NA	homozygote
Cyp27b1	Whole arena average speed	IMPC_OFD_009_001	adult only	0	2	homozygote	NA	homozygote
Cyp27b1	Whole arena resting time	IMPC_OFD_007_001	adult only	0	1	homozygote	NA	homozygote
Cysltr2	Heart	IMPC_PAT_006_002	adult only	0	1	homozygote	NA	homozygote
Cysltr2	Kidney	IMPC_PAT_017_002	adult only	0	1	homozygote	NA	homozygote
Cysltr2	Liver	IMPC_PAT_010_002	adult only	0	1	homozygote	NA	homozygote
Cysltr2	Number of caudal vertebrae	IMPC_XRY_017_001	adult only	0	1	homozygote	NA	homozygote
Dbn1	Albumin	IMPC_CBC_007_001	adult only	0	2	heterozygote	NA	heterozygote
Dbn1	Albumin	M-G-P_025_001_008	adult only	0	1	homozygote	NA	homozygote
Dbn1	Alkaline phosphatase	IMPC_CBC_014_001	adult only	0	1	heterozygote	NA	heterozygote
Dbn1	Allantois Morphology	IMPC_GEL_014_001	embryo only	1	0	homozygote	homozygote	NA
Dbn1	BMC/Body weight	IMPC_DXA_007_001	adult only	0	1	heterozygote	NA	heterozygote
Dbn1	Body weight	M-G-P_009_001_003	adult only	0	1	homozygote	NA	homozygote
Dbn1	Body Weight	M-G-P_012_001_005	adult only	0	1	homozygote	NA	homozygote
Dbn1	Body Weight	M-G-P_020_001_001	adult only	0	1	homozygote	NA	homozygote
Dbn1	Bone Mineral Content (excluding skull)	IMPC_DXA_005_001	adult only	0	1	heterozygote	NA	heterozygote
Dbn1	Center distance travelled	IMPC_OFD_014_001	adult only	0	1	homozygote	NA	homozygote
Dbn1	Chloride	IMPC_CBC_003_001	adult only	0	1	heterozygote	NA	heterozygote
Dbn1	Chorioallantoic fusion	IMPC_GEL_019_001	embryo only	1	0	homozygote	homozygote	NA
Dbn1	Coat - hair texture / appearance - back	IMPC_CSD_014_001	adult only	0	1	homozygote	NA	homozygote
Dbn1	Creatinine	IMPC_CBC_005_001	adult only	0	1	heterozygote	NA	heterozygote
Dbn1	Distance travelled - total	IMPC_OFD_020_001	adult only	0	1	homozygote	NA	homozygote
Dbn1	Embryo Size	IMPC_GEP_022_001	embryo only	1	0	homozygote	homozygote	NA
Dbn1	Embryo turning	IMPC_GEL_011_001	embryo only	1	0	homozygote	homozygote	NA
Dbn1	Fasted blood glucose concentration	IMPC_IPG_010_001	adult only	0	1	heterozygote	NA	heterozygote
Dbn1	Fat mass	IMPC_DXA_002_001	adult only	0	1	heterozygote	NA	heterozygote
Dbn1	Fat Mass	M-G-P_005_001_002	adult only	0	1	homozygote	NA	homozygote
Dbn1	Fat/Body weight	IMPC_DXA_009_001	adult only	0	1	heterozygote	NA	heterozygote
Dbn1	Forelimb and hindlimb grip strength measurement mean	IMPC_GRS_009_001	adult only	0	1	heterozygote	NA	heterozygote
Dbn1	Free fatty acids	JAX_PLC_005_001	adult only	0	1	heterozygote	NA	heterozygote
Dbn1	Fructosamine	M-G-P_025_001_028	adult only	0	1	homozygote	NA	homozygote
Dbn1	HDL-cholesterol	M-G-P_025_001_023	adult only	0	1	homozygote	NA	homozygote
Dbn1	Heart	IMPC_PAT_006_002	adult only	0	2	heterozygote	NA	heterozygote
Dbn1	Homozygous animals viability	IMPC_VIA_067_001	adult only	0	4	homozygote	NA	homozygote
Dbn1	Homozygous females viability	IMPC_VIA_064_001	adult only	0	3	homozygote	NA	homozygote
Dbn1	Homozygous males viability	IMPC_VIA_063_001	adult only	0	4	homozygote	NA	homozygote
Dbn1	Lean mass	IMPC_DXA_003_001	adult only	0	2	heterozygote	NA	heterozygote
Dbn1	Lean/Body weight	IMPC_DXA_008_001	adult only	0	1	heterozygote	NA	heterozygote
Dbn1	Left anterior chamber depth	IMPC_EYE_067_001	adult only	0	1	homozygote	NA	homozygote
Dbn1	Left total retinal thickness	IMPC_EYE_068_001	adult only	0	1	heterozygote	NA	heterozygote
Dbn1	Liver	IMPC_PAT_010_002	adult only	0	1	heterozygote	NA	heterozygote
Dbn1	Locomotor activity	IMPC_CSD_032_001	adult only	0	1	heterozygote	NA	heterozygote
Dbn1	Magnesium	IMPC_CBC_054_001	adult only	0	1	heterozygote	NA	heterozygote
Dbn1	Mean platelet volume	IMPC_HEM_019_001	adult only	0	1	heterozygote	NA	heterozygote
Dbn1	Microcephaly	IMPC_GEO_066_001	embryo only	2	0	heterozygote; homozygote	heterozygote; homozygote	NA
Dbn1	Number of rears - total	IMPC_OFD_021_001	adult only	0	1	heterozygote	NA	heterozygote
Dbn1	Periphery distance travelled	IMPC_OFD_010_001	adult only	0	1	homozygote	NA	homozygote
Dbn1	Phosphorus	IMPC_CBC_010_001	adult only	0	1	heterozygote	NA	heterozygote
Dbn1	Red blood cell distribution width	IMPC_HEM_027_001	adult only	0	1	heterozygote	NA	heterozygote
Dbn1	Responsive to tactile stimuli	IMPC_GEP_005_002	embryo only	2	0	heterozygote; homozygote	heterozygote; homozygote	NA
Dbn1	Right corneal thickness	IMPC_EYE_060_001	adult only	0	1	homozygote	NA	homozygote
Dbn1	Right total retinal thickness	IMPC_EYE_062_001	adult only	0	1	heterozygote	NA	heterozygote
Dbn1	Shape of vertebrae	IMPC_XRY_018_001	adult only	0	1	heterozygote	NA	heterozygote
Dbn1	Spontaneous movement	IMPC_GEP_004_002	embryo only	1	0	homozygote	homozygote	NA
Dbn1	Syndactyly	IMPC_GEO_067_001	embryo only	2	0	heterozygote; homozygote	heterozygote; homozygote	NA
Dbn1	Total CD8+ T cells - % of CD45+	MGP_MLN_073_001	adult only	0	1	heterozygote	NA	heterozygote
Dbn1	Total cholesterol	IMPC_CBC_015_001	adult only	0	1	heterozygote	NA	heterozygote
Dbn1	Viability Outcome	IMPC_VIA_001_001	adult only	0	7	homozygote	NA	homozygote
Dbn1	Weight	M-G-P_005_001_001	adult only	0	1	homozygote	NA	homozygote
Dbn1	White blood cell-count	M-G-P_016_001_001	adult only	0	1	homozygote	NA	homozygote
Dbn1	White blood cell count	IMPC_HEM_001_001	adult only	0	1	heterozygote	NA	heterozygote
Dbn1	Whole arena average speed	IMPC_OFD_009_001	adult only	0	1	homozygote	NA	homozygote
Dcbld2	ANA classification	MGP_ANA_002_001	adult only	0	1	homozygote	NA	homozygote
Dcbld2	ANA score	MGP_ANA_001_001	adult only	0	1	homozygote	NA	homozygote
Dcbld2	Cervical processes	IMPC_XRY_063_001	adult only	0	1	homozygote	NA	homozygote
Dcbld2	Fructosamine	IMPC_CBC_020_001	adult only	0	1	homozygote	NA	homozygote
Dcbld2	Heart weight	IMPC_HWT_008_001	adult only	0	1	homozygote	NA	homozygote
Dcbld2	Trunk curl	MGP_CSD_003_001	adult only	0	1	homozygote	NA	homozygote
Dcdc2c	Heart weight	IMPC_HWT_008_001	adult only	0	1	homozygote	NA	homozygote
Dcdc2c	Shape of vertebrae	IMPC_XRY_018_001	adult only	0	1	homozygote	NA	homozygote
Dis3l2	Body length	IMPC_DXA_006_001	adult only	0	1	heterozygote	NA	heterozygote
Dis3l2	Curl or short tail	IMPC_GEP_078_001	embryo only	1	0	homozygote	homozygote	NA
Dis3l2	Embryo Size	IMPC_GEP_022_001	embryo only	1	0	homozygote	homozygote	NA
Dis3l2	Hemorrhage	IMPC_GEP_011_002	embryo only	1	0	homozygote	homozygote	NA
Dis3l2	Homozygous animals viability	IMPC_VIA_067_001	adult only	0	1	homozygote	NA	homozygote
Dis3l2	Homozygous females viability	IMPC_VIA_064_001	adult only	0	1	homozygote	NA	homozygote
Dis3l2	Homozygous males viability	IMPC_VIA_063_001	adult only	0	1	homozygote	NA	homozygote
Dnase1l2	Alanine aminotransferase	M-G-P_025_001_014	adult only	0	1	homozygote	NA	homozygote
Dnase1l2	Aspartate aminotransferase	IMPC_CBC_012_001	adult only	0	1	homozygote	NA	homozygote
Dnase1l2	Aspartate aminotransferase	M-G-P_025_001_013	adult only	0	1	homozygote	NA	homozygote
Dnase1l2	Body length	IMPC_DXA_006_001	adult only	0	7	homozygote	NA	homozygote
Dnase1l2	Body length	UCD_OWT_029_001	adult only	0	1	homozygote	NA	homozygote
Dnase1l2	Body Length	M-G-P_005_001_006	adult only	0	1	homozygote	NA	homozygote
Dnase1l2	Body weight	M-G-P_009_001_003	adult only	0	1	homozygote	NA	homozygote
Dnase1l2	Body Weight	M-G-P_004_001_001	adult only	0	1	homozygote	NA	homozygote
Dnase1l2	Body Weight	M-G-P_012_001_005	adult only	0	1	homozygote	NA	homozygote
Dnase1l2	Body Weight	M-G-P_020_001_001	adult only	0	1	homozygote	NA	homozygote
Dnase1l2	Bone Area	IMPC_DXA_010_001	adult only	0	4	homozygote	NA	homozygote
Dnase1l2	Bone Mineral Content	M-G-P_005_001_005	adult only	0	1	homozygote	NA	homozygote
Dnase1l2	Bone Mineral Content (excluding skull)	IMPC_DXA_005_001	adult only	0	4	homozygote	NA	homozygote
Dnase1l2	Bone Mineral Density (excluding skull)	IMPC_DXA_004_001	adult only	0	1	homozygote	NA	homozygote
Dnase1l2	Brachydactyly	IMPC_XRY_030_001	adult only	0	3	homozygote	NA	homozygote
Dnase1l2	Calcium	IMPC_CBC_009_001	adult only	0	1	homozygote	NA	homozygote
Dnase1l2	Center average speed	JAXLA_OFD_017_001	adult only	0	1	homozygote	NA	homozygote
Dnase1l2	Center distance travelled	IMPC_OFD_014_001	adult only	0	1	homozygote	NA	homozygote
Dnase1l2	Digit integrity	IMPC_XRY_031_001	adult only	0	5	homozygote	NA	homozygote
Dnase1l2	Distance travelled - total	IMPC_OFD_020_001	adult only	0	1	homozygote	NA	homozygote
Dnase1l2	End-Diastolic Diameter	IMPC_ECH_002_001	adult only	0	1	homozygote	NA	homozygote
Dnase1l2	Eye Hemorrhage or Blood Presence	IMPC_EYE_003_001	adult only	0	1	homozygote	NA	homozygote
Dnase1l2	Eye with optic nerve	IMPC_PAT_002_002	adult only	0	1	homozygote	NA	homozygote
Dnase1l2	Fasted blood glucose concentration	IMPC_IPG_010_001	adult only	0	2	homozygote	NA	homozygote
Dnase1l2	Fat mass	IMPC_DXA_002_001	adult only	0	2	homozygote	NA	homozygote
Dnase1l2	Fat Mass	M-G-P_005_001_002	adult only	0	1	homozygote	NA	homozygote
Dnase1l2	Fat/Body weight	IMPC_DXA_009_001	adult only	0	3	homozygote	NA	homozygote
Dnase1l2	Forelimb and hindlimb grip strength measurement mean	IMPC_GRS_009_001	adult only	0	4	homozygote	NA	homozygote
Dnase1l2	Forelimb and hindlimb grip strength normalised against body weight	IMPC_GRS_011_001	adult only	0	4	homozygote	NA	homozygote
Dnase1l2	Forelimb digit - shape	IMPC_CSD_048_002	adult only	0	3	homozygote	NA	homozygote
Dnase1l2	Forelimb digit - size	IMPC_CSD_046_001	adult only	0	5	homozygote	NA	homozygote
Dnase1l2	Forelimb grip strength measurement mean	IMPC_GRS_008_001	adult only	0	5	homozygote	NA	homozygote
Dnase1l2	Forelimb grip strength normalised against body weight	IMPC_GRS_010_001	adult only	0	4	homozygote	NA	homozygote
Dnase1l2	Forelimb nail - length	IMPC_CSD_052_002	adult only	0	1	homozygote	NA	homozygote
Dnase1l2	Forepaw - shape	IMPC_CSD_042_002	adult only	0	1	homozygote	NA	homozygote
Dnase1l2	Forepaw - size	IMPC_CSD_040_002	adult only	0	1	homozygote	NA	homozygote
Dnase1l2	Fusion of processes	IMPC_XRY_061_001	adult only	0	1	homozygote	NA	homozygote
Dnase1l2	Fusion of vertebrae	IMPC_XRY_019_001	adult only	0	1	homozygote	NA	homozygote
Dnase1l2	Haematocrit	M-G-P_016_001_004	adult only	0	1	homozygote	NA	homozygote
Dnase1l2	Haemoglobin	M-G-P_016_001_003	adult only	0	1	homozygote	NA	homozygote
Dnase1l2	Head morphology	IMPC_CSD_026_001	adult only	0	1	homozygote	NA	homozygote
Dnase1l2	Heart	IMPC_PAT_006_002	adult only	0	2	homozygote	NA	homozygote
Dnase1l2	Heart weight	IMPC_HWT_008_001	adult only	0	2	homozygote	NA	homozygote
Dnase1l2	Hind paw size	M-G-P_026_001_025	adult only	0	1	homozygote	NA	homozygote
Dnase1l2	Hindlimb digit - shape	IMPC_CSD_049_002	adult only	0	4	homozygote	NA	homozygote
Dnase1l2	Hindlimb digit - size	IMPC_CSD_047_001	adult only	0	4	homozygote	NA	homozygote
Dnase1l2	Hindlimb nail - length	IMPC_CSD_053_002	adult only	0	1	homozygote	NA	homozygote
Dnase1l2	Hindpaw - shape	IMPC_CSD_043_002	adult only	0	1	homozygote	NA	homozygote
Dnase1l2	Homozygous females viability	IMPC_VIA_064_001	adult only	0	2	homozygote	NA	homozygote
Dnase1l2	Joints	IMPC_XRY_027_001	adult only	0	3	homozygote	NA	homozygote
Dnase1l2	Joints	M-G-P_006_001_008	adult only	0	1	homozygote	NA	homozygote
Dnase1l2	Latency to fall mean	ICS_ROT_002_001	adult only	0	1	homozygote	NA	homozygote
Dnase1l2	Lean mass	IMPC_DXA_003_001	adult only	0	1	homozygote	NA	homozygote
Dnase1l2	Lean Mass	M-G-P_005_001_003	adult only	0	1	homozygote	NA	homozygote
Dnase1l2	Lens	IMPC_EYE_016_001	adult only	0	1	homozygote	NA	homozygote
Dnase1l2	Liver - MPATH process term	IMPC_HIS_057_001	adult only	0	5	homozygote	NA	homozygote
Dnase1l2	LVIDd	IMPC_ECH_008_001	adult only	0	1	homozygote	NA	homozygote
Dnase1l2	Maxilla/Pre-maxilla	IMPC_XRY_003_001	adult only	0	1	homozygote	NA	homozygote
Dnase1l2	Mean cell hemoglobin concentration	IMPC_HEM_007_001	adult only	0	1	homozygote	NA	homozygote
Dnase1l2	Mean left eye lens density	IMPC_EYE_056_001	adult only	0	1	homozygote	NA	homozygote
Dnase1l2	Mean right eye lens density	IMPC_EYE_059_001	adult only	0	1	homozygote	NA	homozygote
Dnase1l2	Number of center entries	IMPC_OFD_019_001	adult only	0	1	homozygote	NA	homozygote
Dnase1l2	Optic Disc	IMPC_EYE_023_001	adult only	0	2	homozygote	NA	homozygote
Dnase1l2	Periphery average speed	IMPC_OFD_013_001	adult only	0	3	homozygote	NA	homozygote
Dnase1l2	Periphery distance travelled	IMPC_OFD_010_001	adult only	0	1	homozygote	NA	homozygote
Dnase1l2	Periphery distance travelled	JAXLA_OFD_010_001	adult only	0	1	homozygote	NA	homozygote
Dnase1l2	Persistence of hyaloid vascular system	IMPC_EYE_027_001	adult only	0	2	homozygote	NA	homozygote
Dnase1l2	Shape of spine	IMPC_XRY_055_001	adult only	0	1	homozygote	NA	homozygote
Dnase1l2	Shape of vertebrae	M-G-P_006_001_030	adult only	0	1	homozygote	NA	homozygote
Dnase1l2	Skin pigmentation	M-G-P_026_001_007	adult only	0	1	homozygote	NA	homozygote
Dnase1l2	Skull shape	IMPC_XRY_001_001	adult only	0	1	homozygote	NA	homozygote
Dnase1l2	Spleen	IMPC_PAT_016_002	adult only	0	3	homozygote	NA	homozygote
Dnase1l2	Stomach	IMPC_PAT_012_002	adult only	0	1	heterozygote	NA	heterozygote
Dnase1l2	Stroke Volume	IMPC_ECH_003_001	adult only	0	1	homozygote	NA	homozygote
Dnase1l2	Tail - length	IMPC_CSD_002_001	adult only	0	1	homozygote	NA	homozygote
Dnase1l2	Tail - morphology	IMPC_CSD_004_001	adult only	0	3	homozygote	NA	homozygote
Dnase1l2	Tail length	MGP_CSD_115_001	adult only	0	1	homozygote	NA	homozygote
Dnase1l2	Tail morphology	M-G-P_026_001_032	adult only	0	1	homozygote	NA	homozygote
Dnase1l2	Tail morphology	MGP_CSD_116_001	adult only	0	1	homozygote	NA	homozygote
Dnase1l2	Tibia	IMPC_XRY_025_001	adult only	0	1	homozygote	NA	homozygote
Dnase1l2	Tibia	M-G-P_006_001_022	adult only	0	1	homozygote	NA	homozygote
Dnase1l2	Tibia length	IMPC_HWT_002_001	adult only	0	2	homozygote	NA	homozygote
Dnase1l2	Tibia length	IMPC_XRY_033_001	adult only	0	6	homozygote	NA	homozygote
Dnase1l2	Urea	M-G-P_025_001_002	adult only	0	1	homozygote	NA	homozygote
Dnase1l2	Urea (Blood Urea Nitrogen - BUN)	IMPC_CBC_004_001	adult only	0	2	homozygote	NA	homozygote
Dnase1l2	Uterus	IMPC_PAT_029_002	adult only	0	2	homozygote	NA	homozygote
Dnase1l2	Vocalization	IMPC_CSD_078_001	adult only	0	1	homozygote	NA	homozygote
Dnase1l2	Weight	M-G-P_005_001_001	adult only	0	1	homozygote	NA	homozygote
Dnase1l2	White blood cell-count	M-G-P_016_001_001	adult only	0	1	homozygote	NA	homozygote
Dnase1l2	Whole arena average speed	IMPC_OFD_009_001	adult only	0	2	homozygote	NA	homozygote
Dpf2	Craniofacial morphology	IMPC_GEO_063_001	embryo only	1	0	homozygote	homozygote	NA
Dpf2	Edema	IMPC_GEO_064_001	embryo only	1	0	homozygote	homozygote	NA
Dpf2	Embryo Size	IMPC_GEO_019_001	embryo only	1	0	homozygote	homozygote	NA
Dpf2	Heart Morphology	IMPC_GEO_008_001	embryo only	1	0	homozygote	homozygote	NA
Dpf2	Homozygous animals viability	IMPC_VIA_067_001	adult only	0	1	homozygote	NA	homozygote
Dpf2	Homozygous females viability	IMPC_VIA_064_001	adult only	0	1	homozygote	NA	homozygote
Dpf2	Homozygous males viability	IMPC_VIA_063_001	adult only	0	1	homozygote	NA	homozygote
Dpf2	Kidney	IMPC_PAT_017_002	adult only	0	1	heterozygote	NA	heterozygote
Dpf2	Limb morphology	IMPC_GEO_065_001	embryo only	1	0	homozygote	homozygote	NA
Dpf2	Pallor	IMPC_GEO_072_001	embryo only	1	0	homozygote	homozygote	NA
Dpf2	Seminal vesicle	IMPC_PAT_027_002	adult only	0	1	heterozygote	NA	heterozygote
Dpf2	Tail Morphology	IMPC_GEO_033_001	embryo only	1	0	homozygote	homozygote	NA
Dph6	Body length	IMPC_DXA_006_001	adult only	0	1	homozygote	NA	homozygote
Dph6	CD11b-low cDC - % of CD45+	MGP_IMM_130_001	adult only	0	1	homozygote	NA	homozygote
Dph6	CD4+ CD44+ CD62L- alpha beta effector T cell number	MGP_PBI_029_001	adult only	0	1	homozygote	NA	homozygote
Dph6	CD4+ CD44+ CD62L- alpha beta effector T cell percentage	MGP_PBI_009_001	adult only	0	2	homozygote	NA	homozygote
Dph6	CD4+ T helper cells - % of CD4+	MGP_IMM_005_001	adult only	0	1	homozygote	NA	homozygote
Dph6	CD5+ gd T cells - % of CD45+	MGP_IMM_086_001	adult only	0	1	homozygote	NA	homozygote
Dph6	CD5+ gd T cells - % of CD45+	MGP_MLN_079_001	adult only	0	1	homozygote	NA	homozygote
Dph6	CD5+ gd T cells - % of gd T cells	MGP_IMM_019_001	adult only	0	1	homozygote	NA	homozygote
Dph6	CD5+ gd T cells - % of gd T cells	MGP_MLN_018_001	adult only	0	1	homozygote	NA	homozygote
Dph6	Conventional DC (cDC) - % of CD45+	MGP_IMM_128_001	adult only	0	1	homozygote	NA	homozygote
Dph6	Creatinine	IMPC_CBC_005_001	adult only	0	1	homozygote	NA	homozygote
Dph6	Effector CD4+ T helper cells - % of CD4+ T helper cells	MGP_IMM_006_001	adult only	0	1	homozygote	NA	homozygote
Dph6	Effector CD4+ T helper cells - % of CD45+	MGP_IMM_073_001	adult only	0	1	homozygote	NA	homozygote
Dph6	Effector CD4+ T helper cells - % of CD45+	MGP_MLN_066_001	adult only	0	1	homozygote	NA	homozygote
Dph6	Effector gd cells - % of CD45+	MGP_MLN_080_001	adult only	0	1	homozygote	NA	homozygote
Dph6	Effector Treg cells - % of CD45+	MGP_IMM_077_001	adult only	0	1	homozygote	NA	homozygote
Dph6	Effector Treg cells - % of Treg	MGP_IMM_010_001	adult only	0	1	homozygote	NA	homozygote
Dph6	Gamma delta T cell percentage	MGP_PBI_005_001	adult only	0	2	homozygote	NA	homozygote
Dph6	Granulocytes - % of CD45+	MGP_MLN_111_001	adult only	0	1	homozygote	NA	homozygote
Dph6	Hematocrit	IMPC_HEM_004_001	adult only	0	1	homozygote	NA	homozygote
Dph6	Hemoglobin	IMPC_HEM_003_001	adult only	0	1	homozygote	NA	homozygote
Dph6	IgD+ mature B cell percentage	MGP_PBI_015_001	adult only	0	2	homozygote	NA	homozygote
Dph6	KLRG1+ CD4+ T helper cells - % of CD45+	MGP_IMM_075_001	adult only	0	1	homozygote	NA	homozygote
Dph6	KLRG1+ Treg cells - % of CD45+	MGP_IMM_079_001	adult only	0	1	homozygote	NA	homozygote
Dph6	KLRG1+ Treg cells - % of CD45+	MGP_MLN_072_001	adult only	0	1	homozygote	NA	homozygote
Dph6	KLRG1+ Treg cells - % of Treg	MGP_IMM_012_001	adult only	0	1	homozygote	NA	homozygote
Dph6	KLRG1+ Treg cells - % of Treg	MGP_MLN_011_001	adult only	0	1	homozygote	NA	homozygote
Dph6	Ly6C+ mature NK cells - % of mature NK cells	MGP_IMM_040_001	adult only	0	1	homozygote	NA	homozygote
Dph6	Magnesium	IMPC_CBC_054_001	adult only	0	1	homozygote	NA	homozygote
Dph6	Marginal zone B cells - % of B2 cells	MGP_IMM_044_001	adult only	0	1	homozygote	NA	homozygote
Dph6	Marginal zone B cells - % of CD45+	MGP_IMM_108_001	adult only	0	1	homozygote	NA	homozygote
Dph6	Monocyte percentage	MGP_PBI_016_001	adult only	0	1	homozygote	NA	homozygote
Dph6	Monocytes - % of CD45+	MGP_IMM_124_001	adult only	0	1	homozygote	NA	homozygote
Dph6	Naive CD8+ T cells - % of CD45+	MGP_IMM_083_001	adult only	0	1	homozygote	NA	homozygote
Dph6	Naive CD8+ T cells - % of CD45+	MGP_MLN_076_001	adult only	0	1	homozygote	NA	homozygote
Dph6	Naive CD8+ T cells - % of CD8+	MGP_IMM_016_001	adult only	0	1	homozygote	NA	homozygote
Dph6	Naive CD8+ T cells - % of CD8+	MGP_MLN_015_001	adult only	0	1	homozygote	NA	homozygote
Dph6	Plasma cells - % of B2 cells	MGP_IMM_052_001	adult only	0	1	homozygote	NA	homozygote
Dph6	Plasma cells - % of CD45+	MGP_IMM_116_001	adult only	0	1	homozygote	NA	homozygote
Dph6	Plasmacytoid DC - % of CD45+	MGP_IMM_127_001	adult only	0	1	homozygote	NA	homozygote
Dph6	Plasmacytoid DC - % of CD45+	MGP_MLN_115_001	adult only	0	1	homozygote	NA	homozygote
Dph6	Red blood cell count	IMPC_HEM_002_001	adult only	0	1	homozygote	NA	homozygote
Dph6	Red blood cell distribution width	IMPC_HEM_027_001	adult only	0	1	homozygote	NA	homozygote
Dph6	Resting CD4- NKT cells - % of CD45+	MGP_IMM_093_001	adult only	0	1	homozygote	NA	homozygote
Dph6	Resting CD4+ T helper cells - % of CD4+ T helper cells	MGP_IMM_007_001	adult only	0	1	homozygote	NA	homozygote
Dph6	Resting CD8+ T cells - % of CD45+	MGP_MLN_075_001	adult only	0	1	homozygote	NA	homozygote
Dph6	Resting CD8+ T cells - % of CD8+	MGP_MLN_014_001	adult only	0	1	homozygote	NA	homozygote
Dph6	Resting Treg cells - % of Treg	MGP_IMM_011_001	adult only	0	1	homozygote	NA	homozygote
Dph6	Total CD4+ T cells - % of ab T cells	MGP_IMM_004_001	adult only	0	1	homozygote	NA	homozygote
Dph6	Total CD4+ T cells - % of ab T cells	MGP_MLN_003_001	adult only	0	1	homozygote	NA	homozygote
Dph6	Total CD8+ T cells - % of ab T cells	MGP_IMM_013_001	adult only	0	1	homozygote	NA	homozygote
Dph6	Total CD8+ T cells - % of ab T cells	MGP_MLN_012_001	adult only	0	1	homozygote	NA	homozygote
Dph6	Total CD8+ T cells - % of CD45+	MGP_IMM_080_001	adult only	0	1	homozygote	NA	homozygote
Dph6	Total DC - % of CD45+	MGP_IMM_126_001	adult only	0	1	homozygote	NA	homozygote
Dph6	Total DC - % of CD45+	MGP_MLN_114_001	adult only	0	1	homozygote	NA	homozygote
Dph6	Total gd T cells - % of CD45+	MGP_MLN_078_001	adult only	0	1	homozygote	NA	homozygote
Dph6	Total NKT cells - % of CD45+	MGP_MLN_022_001	adult only	0	1	homozygote	NA	homozygote
Dph6	Total Treg cells - % of CD4+	MGP_IMM_009_001	adult only	0	1	homozygote	NA	homozygote
Dph6	Total Treg cells - % of CD45+	MGP_IMM_076_001	adult only	0	1	homozygote	NA	homozygote
Dph6	Transitional vertebrae	IMPC_XRY_060_001	adult only	0	1	homozygote	NA	homozygote
Dph6	Urea (Blood Urea Nitrogen - BUN)	IMPC_CBC_004_001	adult only	0	1	homozygote	NA	homozygote
Dph6	Ventral coat/hair colour	MGP_CSD_026_001	adult only	0	1	homozygote	NA	homozygote
Dph6	Ventral coat/hair colour pattern	MGP_CSD_027_001	adult only	0	1	homozygote	NA	homozygote
Duoxa2	12kHz-evoked ABR Threshold	IMPC_ABR_006_001	adult only	0	1	homozygote	NA	homozygote
Duoxa2	18kHz-evoked ABR Threshold	IMPC_ABR_008_001	adult only	0	1	homozygote	NA	homozygote
Duoxa2	24kHz-evoked ABR Threshold	IMPC_ABR_010_001	adult only	0	1	homozygote	NA	homozygote
Duoxa2	30kHz-evoked ABR Threshold	IMPC_ABR_012_001	adult only	0	1	homozygote	NA	homozygote
Duoxa2	6kHz-evoked ABR Threshold	IMPC_ABR_004_001	adult only	0	1	homozygote	NA	homozygote
Duoxa2	Albumin	IMPC_CBC_007_001	adult only	0	1	homozygote	NA	homozygote
Duoxa2	Alpha-amylase	IMPC_CBC_023_001	adult only	0	1	homozygote	NA	homozygote
Duoxa2	Alpha beta T cell percentage	MGP_PBI_002_001	adult only	0	2	homozygote	NA	homozygote
Duoxa2	Area under glucose response curve	IMPC_IPG_012_001	adult only	0	1	homozygote	NA	homozygote
Duoxa2	B cell number	MGP_PBI_034_001	adult only	0	2	homozygote	NA	homozygote
Duoxa2	B cell percentage	MGP_PBI_014_001	adult only	0	2	homozygote	NA	homozygote
Duoxa2	Body length	IMPC_DXA_006_001	adult only	0	1	homozygote	NA	homozygote
Duoxa2	Bone Area	IMPC_DXA_010_001	adult only	0	1	homozygote	NA	homozygote
Duoxa2	Bone Mineral Content (excluding skull)	IMPC_DXA_005_001	adult only	0	1	homozygote	NA	homozygote
Duoxa2	Bone Mineral Density (excluding skull)	IMPC_DXA_004_001	adult only	0	1	homozygote	NA	homozygote
Duoxa2	Calcium	IMPC_CBC_009_001	adult only	0	1	homozygote	NA	homozygote
Duoxa2	Caudal processes	IMPC_XRY_067_001	adult only	0	1	homozygote	NA	homozygote
Duoxa2	CD11b-high cDC - % of CD45+	MGP_IMM_129_001	adult only	0	1	homozygote	NA	homozygote
Duoxa2	CD4+ alpha beta T cell percentage	MGP_PBI_003_001	adult only	0	2	homozygote	NA	homozygote
Duoxa2	CD4+ T helper cells - % of CD45+	MGP_IMM_072_001	adult only	0	1	homozygote	NA	homozygote
Duoxa2	CD4+ T helper cells - % of CD45+	MGP_MLN_065_001	adult only	0	1	homozygote	NA	homozygote
Duoxa2	CD8+ alpha beta T cell percentage	MGP_PBI_004_001	adult only	0	1	homozygote	NA	homozygote
Duoxa2	Clavicle	IMPC_XRY_007_001	adult only	0	1	homozygote	NA	homozygote
Duoxa2	Click-evoked ABR threshold	IMPC_ABR_002_001	adult only	0	1	homozygote	NA	homozygote
Duoxa2	Creatinine	IMPC_CBC_005_001	adult only	0	1	homozygote	NA	homozygote
Duoxa2	Effector gd T cells - % of gd T cells	MGP_IMM_020_001	adult only	0	1	homozygote	NA	homozygote
Duoxa2	Eyelid morphology	IMPC_EYE_004_001	adult only	0	1	homozygote	NA	homozygote
Duoxa2	Fasted blood glucose concentration	IMPC_IPG_010_001	adult only	0	1	homozygote	NA	homozygote
Duoxa2	Fat mass	IMPC_DXA_002_001	adult only	0	1	homozygote	NA	homozygote
Duoxa2	Fat/Body weight	IMPC_DXA_009_001	adult only	0	1	homozygote	NA	homozygote
Duoxa2	Femur	IMPC_XRY_024_001	adult only	0	1	homozygote	NA	homozygote
Duoxa2	Follicular B cells - % of CD45+	MGP_IMM_112_001	adult only	0	1	homozygote	NA	homozygote
Duoxa2	Forelimb and hindlimb grip strength measurement mean	IMPC_GRS_009_001	adult only	0	1	homozygote	NA	homozygote
Duoxa2	Forelimb and hindlimb grip strength normalised against body weight	IMPC_GRS_011_001	adult only	0	1	homozygote	NA	homozygote
Duoxa2	Forelimb grip strength measurement mean	IMPC_GRS_008_001	adult only	0	1	homozygote	NA	homozygote
Duoxa2	Forelimb grip strength normalised against body weight	IMPC_GRS_010_001	adult only	0	1	homozygote	NA	homozygote
Duoxa2	Fructosamine	IMPC_CBC_020_001	adult only	0	1	homozygote	NA	homozygote
Duoxa2	Glucose	IMPC_CBC_018_001	adult only	0	1	homozygote	NA	homozygote
Duoxa2	HDL-cholesterol	IMPC_CBC_016_001	adult only	0	1	homozygote	NA	homozygote
Duoxa2	Head coat/hair presence	MGP_CSD_015_001	adult only	0	1	homozygote	NA	homozygote
Duoxa2	Head morphology	MGP_CSD_064_001	adult only	0	1	homozygote	NA	homozygote
Duoxa2	Heart weight	IMPC_HWT_008_001	adult only	0	1	homozygote	NA	homozygote
Duoxa2	Hematocrit	IMPC_HEM_004_001	adult only	0	1	homozygote	NA	homozygote
Duoxa2	Hemoglobin	IMPC_HEM_003_001	adult only	0	1	homozygote	NA	homozygote
Duoxa2	Humerus	IMPC_XRY_021_001	adult only	0	1	homozygote	NA	homozygote
Duoxa2	IgD+ mature B cell number	MGP_PBI_035_001	adult only	0	2	homozygote	NA	homozygote
Duoxa2	Immature B cells (Hardy fraction E) - % of CD45+	MGP_BMI_013_001	adult only	0	1	homozygote	NA	homozygote
Duoxa2	Iris/Pupil	IMPC_EYE_010_001	adult only	0	1	homozygote	NA	homozygote
Duoxa2	Iron	IMPC_CBC_011_001	adult only	0	1	homozygote	NA	homozygote
Duoxa2	Joints	IMPC_XRY_027_001	adult only	0	1	homozygote	NA	homozygote
Duoxa2	KLRG1+ mature NK cell number	MGP_PBI_031_001	adult only	0	2	homozygote	NA	homozygote
Duoxa2	KLRG1+ mature NK cell percentage	MGP_PBI_011_001	adult only	0	2	homozygote	NA	homozygote
Duoxa2	KLRG1+ NK cells - % of CD45+	MGP_IMM_101_001	adult only	0	1	homozygote	NA	homozygote
Duoxa2	KLRG1+ NK cells - % of NK cells	MGP_IMM_036_001	adult only	0	1	homozygote	NA	homozygote
Duoxa2	LDL-cholesterol	IMPC_CBC_025_001	adult only	0	1	homozygote	NA	homozygote
Duoxa2	Lean mass	IMPC_DXA_003_001	adult only	0	1	homozygote	NA	homozygote
Duoxa2	Lean/Body weight	IMPC_DXA_008_001	adult only	0	1	homozygote	NA	homozygote
Duoxa2	Limb coat/hair presence	MGP_CSD_030_001	adult only	0	1	homozygote	NA	homozygote
Duoxa2	Lumbar processes	IMPC_XRY_065_001	adult only	0	1	homozygote	NA	homozygote
Duoxa2	Ly6Clow monocyte number	MGP_PBI_038_001	adult only	0	1	homozygote	NA	homozygote
Duoxa2	Ly6Clow monocyte percentage	MGP_PBI_018_001	adult only	0	2	homozygote	NA	homozygote
Duoxa2	Mean cell hemoglobin concentration	IMPC_HEM_007_001	adult only	0	1	homozygote	NA	homozygote
Duoxa2	Mean corpuscular hemoglobin	IMPC_HEM_006_001	adult only	0	1	homozygote	NA	homozygote
Duoxa2	Mean platelet volume	IMPC_HEM_019_001	adult only	0	1	homozygote	NA	homozygote
Duoxa2	Naive CD8+ T cells - % of CD45+	MGP_IMM_083_001	adult only	0	1	homozygote	NA	homozygote
Duoxa2	Naive CD8+ T cells - % of CD8+	MGP_IMM_016_001	adult only	0	1	homozygote	NA	homozygote
Duoxa2	Neutrophil percentage	MGP_PBI_019_001	adult only	0	1	homozygote	NA	homozygote
Duoxa2	NK cell number	MGP_PBI_027_001	adult only	0	1	homozygote	NA	homozygote
Duoxa2	Plasmacytoid DC - % of DC	MGP_MLN_058_001	adult only	0	1	homozygote	NA	homozygote
Duoxa2	Radius	IMPC_XRY_022_001	adult only	0	1	homozygote	NA	homozygote
Duoxa2	Red blood cell count	IMPC_HEM_002_001	adult only	0	1	homozygote	NA	homozygote
Duoxa2	Red blood cell distribution width	IMPC_HEM_027_001	adult only	0	1	homozygote	NA	homozygote
Duoxa2	Resting CD4+ T helper cells - % of CD45+	MGP_IMM_074_001	adult only	0	1	homozygote	NA	homozygote
Duoxa2	Resting CD4+ T helper cells - % of CD45+	MGP_MLN_067_001	adult only	0	1	homozygote	NA	homozygote
Duoxa2	Resting CD8+ T cells - % of CD45+	MGP_MLN_075_001	adult only	0	1	homozygote	NA	homozygote
Duoxa2	Resting CD8+ T cells - % of CD8+	MGP_MLN_014_001	adult only	0	1	homozygote	NA	homozygote
Duoxa2	Resting Treg cells - % of CD45+	MGP_IMM_078_001	adult only	0	1	homozygote	NA	homozygote
Duoxa2	Sacral processes	IMPC_XRY_066_001	adult only	0	1	homozygote	NA	homozygote
Duoxa2	Shape of ribcage	IMPC_XRY_059_001	adult only	0	1	homozygote	NA	homozygote
Duoxa2	Shape of vertebrae	IMPC_XRY_018_001	adult only	0	1	homozygote	NA	homozygote
Duoxa2	Skull shape	IMPC_XRY_001_001	adult only	0	1	homozygote	NA	homozygote
Duoxa2	Snout morphology	MGP_CSD_066_001	adult only	0	1	homozygote	NA	homozygote
Duoxa2	Snout size	MGP_CSD_067_001	adult only	0	1	homozygote	NA	homozygote
Duoxa2	Sodium	IMPC_CBC_001_001	adult only	0	1	homozygote	NA	homozygote
Duoxa2	Startle response	MGP_CSD_008_001	adult only	0	1	homozygote	NA	homozygote
Duoxa2	T cells - % of CD45+	MGP_BMI_019_001	adult only	0	1	homozygote	NA	homozygote
Duoxa2	Thoracic processes	IMPC_XRY_064_001	adult only	0	1	homozygote	NA	homozygote
Duoxa2	Thyroxine	IMPC_CBC_053_001	adult only	0	1	homozygote	NA	homozygote
Duoxa2	Tibia	IMPC_XRY_025_001	adult only	0	1	homozygote	NA	homozygote
Duoxa2	Total ab T cells - % of CD45+	MGP_IMM_070_001	adult only	0	1	homozygote	NA	homozygote
Duoxa2	Total ab T cells - % of CD45+	MGP_MLN_063_001	adult only	0	1	homozygote	NA	homozygote
Duoxa2	Total B cells - % of CD45+	MGP_IMM_041_001	adult only	0	1	homozygote	NA	homozygote
Duoxa2	Total B2 cells - % of CD45+	MGP_IMM_107_001	adult only	0	1	homozygote	NA	homozygote
Duoxa2	Total CD4+ T cells - % of ab T cells	MGP_IMM_004_001	adult only	0	1	homozygote	NA	homozygote
Duoxa2	Total CD4+ T cells - % of CD45+	MGP_IMM_071_001	adult only	0	1	homozygote	NA	homozygote
Duoxa2	Total CD4+ T cells - % of CD45+	MGP_MLN_064_001	adult only	0	1	homozygote	NA	homozygote
Duoxa2	Total CD8+ T cells - % of ab T cells	MGP_IMM_013_001	adult only	0	1	homozygote	NA	homozygote
Duoxa2	Total cholesterol	IMPC_CBC_015_001	adult only	0	1	homozygote	NA	homozygote
Duoxa2	Total protein	IMPC_CBC_006_001	adult only	0	1	homozygote	NA	homozygote
Duoxa2	Total T cell percentage	MGP_PBI_001_001	adult only	0	2	homozygote	NA	homozygote
Duoxa2	Total T cells - % of CD45+	MGP_IMM_001_001	adult only	0	1	homozygote	NA	homozygote
Duoxa2	Total T cells - % of CD45+	MGP_MLN_001_001	adult only	0	1	homozygote	NA	homozygote
Duoxa2	Total Treg cells - % of CD45+	MGP_IMM_076_001	adult only	0	1	homozygote	NA	homozygote
Duoxa2	Transitional 1 B cells - % of CD45+	MGP_IMM_110_001	adult only	0	1	homozygote	NA	homozygote
Duoxa2	Ulna	IMPC_XRY_023_001	adult only	0	1	homozygote	NA	homozygote
Duoxa2	Urea (Blood Urea Nitrogen - BUN)	IMPC_CBC_004_001	adult only	0	1	homozygote	NA	homozygote
Duoxa2	Ventral coat/hair presence	MGP_CSD_025_001	adult only	0	1	homozygote	NA	homozygote
Duoxa2	White blood cell count	IMPC_HEM_001_001	adult only	0	1	homozygote	NA	homozygote
Duoxa2	Zygomatic bone	IMPC_XRY_002_001	adult only	0	1	homozygote	NA	homozygote
Eng	Branchial arch morphology	IMPC_GEL_024_001	embryo only	1	0	homozygote	homozygote	NA
Eng	Delayed embryonic development	IMPC_GEL_063_001	embryo only	1	0	homozygote	homozygote	NA
Eng	Heart morphology	IMPC_GEL_058_001	embryo only	1	0	homozygote	homozygote	NA
Eng	Homozygous animals viability	IMPC_VIA_067_001	adult only	0	1	homozygote	NA	homozygote
Eng	Homozygous females viability	IMPC_VIA_064_001	adult only	0	1	homozygote	NA	homozygote
Eng	Homozygous males viability	IMPC_VIA_063_001	adult only	0	1	homozygote	NA	homozygote
Eng	Kidney	IMPC_PAT_017_002	adult only	0	1	heterozygote	NA	heterozygote
Eng	Neural tube morphology	IMPC_GEL_060_001	embryo only	1	0	homozygote	homozygote	NA
Eng	Neutrophil cell count	IMPC_HEM_030_001	adult only	0	1	heterozygote	NA	heterozygote
Eng	Number of caudal vertebrae	IMPC_XRY_017_001	adult only	0	1	heterozygote	NA	heterozygote
Eng	Outcome	IMPC_EVO_001_001	embryo only	1	0	homozygote	homozygote	NA
Eng	Placenta Morphology	IMPC_GPO_002_001	embryo only	1	0	heterozygote	heterozygote	NA
Eng	Somite Morphology	IMPC_GEL_064_001	embryo only	1	0	homozygote	homozygote	NA
Eng	Visceral yolk sac morphology	IMPC_GEL_018_001	embryo only	1	0	homozygote	homozygote	NA
Eng	Vitelline vasculature morphology	IMPC_GEL_015_001	embryo only	1	0	homozygote	homozygote	NA
Fbn2	Alkaline phosphatase	IMPC_CBC_014_001	adult only	0	1	homozygote	NA	homozygote
Fbn2	Alpha-amylase	IMPC_CBC_023_001	adult only	0	1	homozygote	NA	homozygote
Fbn2	BMC/Body weight	IMPC_DXA_007_001	adult only	0	1	homozygote	NA	homozygote
Fbn2	Body length	IMPC_DXA_006_001	adult only	0	1	homozygote	NA	homozygote
Fbn2	Bone Area	IMPC_DXA_010_001	adult only	0	1	homozygote	NA	homozygote
Fbn2	Brain	IMPC_PAT_001_002	adult only	0	5	homozygote	NA	homozygote
Fbn2	Brain	RBRCLA_PAT_001_002	adult only	0	6	homozygote	NA	homozygote
Fbn2	Caudal processes	IMPC_XRY_067_001	adult only	0	1	homozygote	NA	homozygote
Fbn2	Clavicle	IMPC_XRY_007_001	adult only	0	1	homozygote	NA	homozygote
Fbn2	Corneal opacity	IMPC_EYE_008_001	adult only	0	1	homozygote	NA	homozygote
Fbn2	Corneal vascularization	IMPC_EYE_009_001	adult only	0	1	homozygote	NA	homozygote
Fbn2	Eye with optic nerve	IMPC_PAT_002_002	adult only	0	2	homozygote	NA	homozygote
Fbn2	Femur	IMPC_XRY_024_001	adult only	0	1	homozygote	NA	homozygote
Fbn2	Fibula	IMPC_XRY_026_001	adult only	0	1	homozygote	NA	homozygote
Fbn2	Forelimb and hindlimb grip strength measurement mean	IMPC_GRS_009_001	adult only	0	1	homozygote	NA	homozygote
Fbn2	Forelimb and hindlimb grip strength normalised against body weight	IMPC_GRS_011_001	adult only	0	1	homozygote	NA	homozygote
Fbn2	Forelimb digit - number	IMPC_CSD_044_002	adult only	0	1	homozygote	NA	homozygote
Fbn2	Forelimb digit - size	IMPC_CSD_046_001	adult only	0	1	homozygote	NA	homozygote
Fbn2	Forelimb grip strength measurement mean	IMPC_GRS_008_001	adult only	0	1	homozygote	NA	homozygote
Fbn2	Forelimb grip strength normalised against body weight	IMPC_GRS_010_001	adult only	0	1	homozygote	NA	homozygote
Fbn2	Forelimb nail - number	IMPC_CSD_050_002	adult only	0	1	homozygote	NA	homozygote
Fbn2	Forepaw - shape	IMPC_CSD_042_002	adult only	0	1	homozygote	NA	homozygote
Fbn2	Fusion of vertebrae	IMPC_XRY_019_001	adult only	0	1	homozygote	NA	homozygote
Fbn2	Gait	IMPC_CSD_033_001	adult only	0	1	homozygote	NA	homozygote
Fbn2	Heart	IMPC_PAT_006_002	adult only	0	3	homozygote	NA	homozygote
Fbn2	Heart	RBRCLA_PAT_006_002	adult only	0	5	homozygote	NA	homozygote
Fbn2	Heart weight	RBRCLA_HWT_008_001	adult only	0	1	homozygote	NA	homozygote
Fbn2	Hindlimb digit - number	IMPC_CSD_045_002	adult only	0	1	homozygote	NA	homozygote
Fbn2	Hindlimb digit - size	IMPC_CSD_047_001	adult only	0	1	homozygote	NA	homozygote
Fbn2	Hindlimb nail - number	IMPC_CSD_051_002	adult only	0	1	homozygote	NA	homozygote
Fbn2	Hindpaw - shape	IMPC_CSD_043_002	adult only	0	1	homozygote	NA	homozygote
Fbn2	Humerus	IMPC_XRY_021_001	adult only	0	1	homozygote	NA	homozygote
Fbn2	Joints	IMPC_XRY_027_001	adult only	0	1	homozygote	NA	homozygote
Fbn2	Kidney	IMPC_PAT_017_002	adult only	0	5	homozygote	NA	homozygote
Fbn2	Kidney	RBRCLA_PAT_017_002	adult only	0	5	homozygote	NA	homozygote
Fbn2	Liver	IMPC_PAT_010_002	adult only	0	6	homozygote	NA	homozygote
Fbn2	Liver	RBRCLA_PAT_010_002	adult only	0	8	homozygote	NA	homozygote
Fbn2	Lumbar processes	IMPC_XRY_065_001	adult only	0	1	homozygote	NA	homozygote
Fbn2	Mandibles	IMPC_XRY_004_001	adult only	0	1	homozygote	NA	homozygote
Fbn2	Number of digits	IMPC_XRY_028_001	adult only	0	1	homozygote	NA	homozygote
Fbn2	Optic Disc	IMPC_EYE_023_001	adult only	0	1	homozygote	NA	homozygote
Fbn2	Pelvis	IMPC_XRY_012_001	adult only	0	1	homozygote	NA	homozygote
Fbn2	Percentage center movement time	IMPC_OFD_050_001	adult only	0	1	homozygote	NA	homozygote
Fbn2	Platelet count	IMPC_HEM_008_001	adult only	0	1	homozygote	NA	homozygote
Fbn2	Pupil Position	IMPC_EYE_011_001	adult only	0	1	homozygote	NA	homozygote
Fbn2	Radius	IMPC_XRY_022_001	adult only	0	1	homozygote	NA	homozygote
Fbn2	Retinal Blood Vessels Structure	IMPC_EYE_025_001	adult only	0	1	homozygote	NA	homozygote
Fbn2	Sacral processes	IMPC_XRY_066_001	adult only	0	1	homozygote	NA	homozygote
Fbn2	Shape of ribs	IMPC_XRY_010_001	adult only	0	1	homozygote	NA	homozygote
Fbn2	Skin texture - back paws	IMPC_CSD_066_001	adult only	0	1	homozygote	NA	homozygote
Fbn2	Skull shape	IMPC_XRY_001_001	adult only	0	1	homozygote	NA	homozygote
Fbn2	ST	IMPC_ECG_008_001	adult only	0	1	homozygote	NA	homozygote
Fbn2	Syndactylism	IMPC_XRY_029_001	adult only	0	1	homozygote	NA	homozygote
Fbn2	Tail - morphology	IMPC_CSD_004_001	adult only	0	1	homozygote	NA	homozygote
Fbn2	Tibia	IMPC_XRY_025_001	adult only	0	1	homozygote	NA	homozygote
Fbn2	Ulna	IMPC_XRY_023_001	adult only	0	1	homozygote	NA	homozygote
Fbn2	Zygomatic bone	IMPC_XRY_002_001	adult only	0	1	homozygote	NA	homozygote
Fbrsl1	Epididymis	IMPC_PAT_025_002	adult only	0	1	homozygote	NA	homozygote
Fbrsl1	Forelimb grip strength normalised against body weight	IMPC_GRS_010_001	adult only	0	1	homozygote	NA	homozygote
Fbrsl1	Fusion of vertebrae	IMPC_XRY_019_001	adult only	0	1	homozygote	NA	homozygote
Fbrsl1	Homozygous animals viability	IMPC_VIA_067_001	adult only	0	1	homozygote	NA	homozygote
Fbrsl1	Liver	IMPC_PAT_010_002	adult only	0	1	homozygote	NA	homozygote
Fbrsl1	QRS	IMPC_ECG_007_001	adult only	0	1	homozygote	NA	homozygote
Fbrsl1	Seminal vesicle	IMPC_PAT_027_002	adult only	0	1	homozygote	NA	homozygote
Fbrsl1	Spleen	IMPC_PAT_016_002	adult only	0	1	homozygote	NA	homozygote
Fbrsl1	Sternum	IMPC_PAT_063_001	adult only	0	1	homozygote	NA	homozygote
Fbrsl1	Tail - morphology	IMPC_CSD_004_001	adult only	0	1	homozygote	NA	homozygote
Fbrsl1	Testes	IMPC_PAT_024_002	adult only	0	1	homozygote	NA	homozygote
Fbrsl1	Thymus	IMPC_PAT_004_002	adult only	0	1	homozygote	NA	homozygote
Fbxo22	% Pre-pulse inhibition - PPI2	IMPC_ACS_034_001	adult only	0	1	homozygote	NA	homozygote
Fbxo22	Forelimb and hindlimb grip strength measurement mean	IMPC_GRS_009_001	adult only	0	1	homozygote	NA	homozygote
Fbxo22	Gross Findings Female	IMPC_FER_019_001	adult only	0	1	homozygote	NA	homozygote
Fbxo22	Gross Findings Male	IMPC_FER_001_001	adult only	0	1	homozygote	NA	homozygote
Fbxo22	LVAWd	IMPC_ECH_007_001	adult only	0	1	heterozygote	NA	heterozygote
Fbxo22	LVPWd	IMPC_ECH_009_001	adult only	0	1	heterozygote	NA	heterozygote
Fbxo22	Tail - morphology	IMPC_CSD_004_001	adult only	0	1	homozygote	NA	homozygote
Fgf3	Curl or short tail	IMPC_GEP_078_001	embryo only	1	0	homozygote	homozygote	NA
Fgf3	Embryo Size	IMPC_GEM_019_001	embryo only	1	0	homozygote	homozygote	NA
Fgf3	Embryo Size	IMPC_GEP_022_001	embryo only	1	0	homozygote	homozygote	NA
Fgf3	Homozygous animals viability	IMPC_VIA_067_001	adult only	0	1	homozygote	NA	homozygote
Fgf3	Homozygous females viability	IMPC_VIA_064_001	adult only	0	1	homozygote	NA	homozygote
Fgf3	Homozygous males viability	IMPC_VIA_063_001	adult only	0	1	homozygote	NA	homozygote
Fgf3	Lymph node	IMPC_PAT_020_002	adult only	0	1	heterozygote	NA	heterozygote
Fgf3	Radius	IMPC_XRY_022_001	adult only	0	1	heterozygote	NA	heterozygote
Fgf3	Responsive to tactile stimuli	IMPC_GEP_005_002	embryo only	2	0	heterozygote; homozygote	heterozygote; homozygote	NA
Fgf3	Spontaneous movement	IMPC_GEP_004_002	embryo only	1	0	homozygote	homozygote	NA
Fgf3	Tail Morphology	IMPC_GEM_029_001	embryo only	1	0	homozygote	homozygote	NA
Fgf3	Tail Morphology	IMPC_GEP_038_001	embryo only	1	0	homozygote	homozygote	NA
Fgf3	Ulna	IMPC_XRY_023_001	adult only	0	1	heterozygote	NA	heterozygote
Fgf7	Contact righting	IMPC_CSD_077_001	adult only	0	1	homozygote	NA	homozygote
Fgf7	Pupil Dilation	IMPC_EYE_013_001	adult only	0	1	homozygote	NA	homozygote
Fgf7	Pupil Light Response	IMPC_EYE_014_001	adult only	0	1	homozygote	NA	homozygote
Fgf7	Pupil Position	IMPC_EYE_011_001	adult only	0	1	homozygote	NA	homozygote
Fgf7	Startle response	IMPC_CSD_036_001	adult only	0	1	homozygote	NA	homozygote
Fgf7	Tail - length	IMPC_CSD_002_001	adult only	0	1	homozygote	NA	homozygote
Fgfr1op2	Blood Vessel Morphology	IMPC_GEO_011_001	embryo only	1	0	homozygote	homozygote	NA
Fgfr1op2	Cleft Palate	IMPC_GEO_018_002	embryo only	1	0	homozygote	homozygote	NA
Fgfr1op2	Craniofacial morphology	IMPC_GEO_063_001	embryo only	1	0	homozygote	homozygote	NA
Fgfr1op2	Delayed embryonic development	IMPC_GEO_069_001	embryo only	1	0	homozygote	homozygote	NA
Fgfr1op2	Edema	IMPC_GEO_064_001	embryo only	1	0	homozygote	homozygote	NA
Fgfr1op2	Homozygous animals viability	IMPC_VIA_067_001	adult only	0	1	homozygote	NA	homozygote
Fgfr1op2	Lens Opacity	IMPC_EYE_017_001	adult only	0	1	heterozygote	NA	heterozygote
Fgfr1op2	Limb morphology	IMPC_GEO_065_001	embryo only	1	0	homozygote	homozygote	NA
Fgfr1op2	Microphthalmia	IMPC_GEO_047_002	embryo only	1	0	heterozygote	heterozygote	NA
Fgfr1op2	Persistence of hyaloid vascular system	IMPC_EYE_027_001	adult only	0	1	heterozygote	NA	heterozygote
Fgfr1op2	Placenta Morphology	IMPC_GPO_002_001	embryo only	2	0	heterozygote; homozygote	heterozygote; homozygote	NA
Fgfr1op2	Placenta Size	IMPC_GPO_004_001	embryo only	1	0	homozygote	homozygote	NA
Fgfr1op2	Placenta Vasculature	IMPC_GPO_003_001	embryo only	1	0	homozygote	homozygote	NA
Fgfr1op2	Skin	IMPC_PAT_021_002	adult only	0	4	heterozygote	NA	heterozygote
Fgfr1op2	Tail Morphology	IMPC_GEO_033_001	embryo only	1	0	homozygote	homozygote	NA
Fgfr1op2	Vitreous	IMPC_EYE_083_001	adult only	0	1	heterozygote	NA	heterozygote
Fggy	Fusion of vertebrae	IMPC_XRY_019_001	adult only	0	1	homozygote	NA	homozygote
Flnc	Center distance travelled	IMPC_OFD_014_001	adult only	0	1	heterozygote	NA	heterozygote
Flnc	Fat mass	BCMLA_DXA_002_001	adult only	0	1	heterozygote	NA	heterozygote
Flnc	Heart looping	IMPC_GEL_057_001	embryo only	1	0	homozygote	homozygote	NA
Flnc	Heart morphology	IMPC_GEL_058_001	embryo only	1	0	homozygote	homozygote	NA
Flnc	Homozygous animals viability	IMPC_VIA_067_001	adult only	0	1	homozygote	NA	homozygote
Flnc	Homozygous females viability	IMPC_VIA_064_001	adult only	0	1	homozygote	NA	homozygote
Flnc	Homozygous males viability	IMPC_VIA_063_001	adult only	0	1	homozygote	NA	homozygote
Flnc	Latency to first transition into dark	BCMLA_LDT_006_001	adult only	0	1	heterozygote	NA	heterozygote
Flnc	Lean mass	BCMLA_DXA_003_001	adult only	0	1	heterozygote	NA	heterozygote
Flnc	Outcome	IMPC_EVM_001_001	embryo only	1	0	homozygote	homozygote	NA
Flnc	Somite Morphology	IMPC_GEL_064_001	embryo only	1	0	homozygote	homozygote	NA
Flnc	Vitelline vasculature morphology	IMPC_GEL_015_001	embryo only	1	0	homozygote	homozygote	NA
Fuz	Anophthalmia	IMPC_GEO_048_002	embryo only	1	0	homozygote	homozygote	NA
Fuz	Cleft Palate	IMPC_GEO_018_002	embryo only	1	0	homozygote	homozygote	NA
Fuz	Craniofacial morphology	IMPC_GEO_063_001	embryo only	1	0	homozygote	homozygote	NA
Fuz	Edema	IMPC_GEO_064_001	embryo only	1	0	homozygote	homozygote	NA
Fuz	Facial Cleft	IMPC_GEO_017_002	embryo only	1	0	homozygote	homozygote	NA
Fuz	Facial hypoplasia	IMPC_GEO_071_001	embryo only	1	0	homozygote	homozygote	NA
Fuz	Heart looping	IMPC_GEL_057_001	embryo only	1	0	homozygote	homozygote	NA
Fuz	Heart morphology	IMPC_GEL_058_001	embryo only	1	0	homozygote	homozygote	NA
Fuz	Hemorrhage	IMPC_GEO_009_002	embryo only	1	0	homozygote	homozygote	NA
Fuz	Homozygous animals viability	IMPC_VIA_067_001	adult only	0	1	homozygote	NA	homozygote
Fuz	Homozygous females viability	IMPC_VIA_064_001	adult only	0	1	homozygote	NA	homozygote
Fuz	Homozygous males viability	IMPC_VIA_063_001	adult only	0	1	homozygote	NA	homozygote
Fuz	Limb morphology	IMPC_GEO_065_001	embryo only	1	0	homozygote	homozygote	NA
Fuz	Neural tube closure	IMPC_GEL_027_001	embryo only	1	0	homozygote	homozygote	NA
Fuz	Neural tube morphology	IMPC_GEL_060_001	embryo only	1	0	homozygote	homozygote	NA
Fuz	Optic vesicle morphology	IMPC_GEL_061_001	embryo only	1	0	homozygote	homozygote	NA
Fuz	Polydactyly	IMPC_GEO_034_002	embryo only	1	0	homozygote	homozygote	NA
Fuz	Syndactyly	IMPC_GEO_067_001	embryo only	1	0	homozygote	homozygote	NA
Fuz	Tail Morphology	IMPC_GEO_033_001	embryo only	1	0	homozygote	homozygote	NA
Gal3st1	Area under glucose response curve	IMPC_IPG_012_001	adult only	0	1	homozygote	NA	homozygote
Gal3st1	Bone	IMPC_PAT_075_001	adult only	0	5	homozygote	NA	homozygote
Gal3st1	Brain	IMPC_PAT_001_002	adult only	0	2	homozygote	NA	homozygote
Gal3st1	Center distance travelled	IMPC_OFD_014_001	adult only	0	1	homozygote	NA	homozygote
Gal3st1	Center permanence time	IMPC_OFD_016_001	adult only	0	1	homozygote	NA	homozygote
Gal3st1	Center resting time	IMPC_OFD_015_001	adult only	0	1	homozygote	NA	homozygote
Gal3st1	Cervical processes	IMPC_XRY_063_001	adult only	0	1	homozygote	NA	homozygote
Gal3st1	Distance travelled - total	IMPC_OFD_020_001	adult only	0	1	homozygote	NA	homozygote
Gal3st1	Epididymis	IMPC_PAT_025_002	adult only	0	1	homozygote	NA	homozygote
Gal3st1	Gait	IMPC_CSD_033_001	adult only	0	1	homozygote	NA	homozygote
Gal3st1	Liver	IMPC_PAT_010_002	adult only	0	8	homozygote	NA	homozygote
Gal3st1	Number of center entries	IMPC_OFD_019_001	adult only	0	1	homozygote	NA	homozygote
Gal3st1	Percentage center movement time	IMPC_OFD_050_001	adult only	0	1	homozygote	NA	homozygote
Gal3st1	Percentage center time	IMPC_OFD_022_001	adult only	0	1	homozygote	NA	homozygote
Gal3st1	Periphery average speed	IMPC_OFD_013_001	adult only	0	1	homozygote	NA	homozygote
Gal3st1	Periphery permanence time	IMPC_OFD_012_001	adult only	0	1	homozygote	NA	homozygote
Gal3st1	Periphery resting time	IMPC_OFD_011_001	adult only	0	1	homozygote	NA	homozygote
Gal3st1	Processes on vertebrae	IMPC_XRY_020_001	adult only	0	1	homozygote	NA	homozygote
Gal3st1	Testes	IMPC_PAT_024_002	adult only	0	5	homozygote	NA	homozygote
Gal3st1	Tibia length	IMPC_XRY_033_001	adult only	0	1	homozygote	NA	homozygote
Gal3st1	Tremor	IMPC_CSD_030_001	adult only	0	1	homozygote	NA	homozygote
Gal3st1	Whole arena average speed	IMPC_OFD_009_001	adult only	0	1	homozygote	NA	homozygote
Gdf11	Cleft palate	IMPC_GEP_076_001	embryo only	1	0	homozygote	homozygote	NA
Gdf11	Craniofacial morphology	IMPC_GEM_062_001	embryo only	1	0	homozygote	homozygote	NA
Gdf11	Facial hypoplasia	IMPC_GEM_064_001	embryo only	1	0	homozygote	homozygote	NA
Gdf11	Homozygous animals viability	IMPC_VIA_067_001	adult only	0	1	homozygote	NA	homozygote
Gdf11	Homozygous females viability	IMPC_VIA_064_001	adult only	0	1	homozygote	NA	homozygote
Gdf11	Homozygous males viability	IMPC_VIA_063_001	adult only	0	1	homozygote	NA	homozygote
Gdf11	Stroke Volume	IMPC_ECH_003_001	adult only	0	1	heterozygote	NA	heterozygote
Gdf11	Tail Morphology	IMPC_GEM_029_001	embryo only	1	0	homozygote	homozygote	NA
Gdf11	Tail Morphology	IMPC_GEP_038_001	embryo only	1	0	homozygote	homozygote	NA
Gldc	Thoracic processes	IMPC_XRY_064_001	adult only	0	1	heterozygote	NA	heterozygote
Gldc	Viability Outcome	IMPC_VIA_001_001	adult only	0	1	homozygote	NA	homozygote
Glg1	Cervical processes	IMPC_XRY_063_001	adult only	0	1	heterozygote	NA	heterozygote
Glg1	Glycerol	IMPC_CBC_027_001	adult only	0	1	heterozygote	NA	heterozygote
Glg1	Triglycerides	IMPC_CBC_017_001	adult only	0	1	heterozygote	NA	heterozygote
Glg1	Viability Outcome	IMPC_VIA_001_001	adult only	0	1	homozygote	NA	homozygote
Glmn	Blebs	IMPC_GEL_037_002	embryo only	1	0	homozygote	homozygote	NA
Glmn	Branchial arch morphology	IMPC_GEL_024_001	embryo only	1	0	homozygote	homozygote	NA
Glmn	Chorioallantoic fusion	IMPC_GEL_019_001	embryo only	1	0	homozygote	homozygote	NA
Glmn	Delayed embryonic development	IMPC_GEL_063_001	embryo only	1	0	homozygote	homozygote	NA
Glmn	Embryo Size	IMPC_GEL_032_001	embryo only	1	0	homozygote	homozygote	NA
Glmn	Embryo turning	IMPC_GEL_011_001	embryo only	1	0	homozygote	homozygote	NA
Glmn	Forebrain	IMPC_GEL_028_001	embryo only	1	0	homozygote	homozygote	NA
Glmn	Heart looping	IMPC_GEL_057_001	embryo only	1	0	homozygote	homozygote	NA
Glmn	Heart morphology	IMPC_GEL_058_001	embryo only	1	0	homozygote	homozygote	NA
Glmn	Hemorrhage	IMPC_GEL_059_001	embryo only	1	0	homozygote	homozygote	NA
Glmn	Hindbrain	IMPC_GEL_030_001	embryo only	1	0	homozygote	homozygote	NA
Glmn	Homozygous animals viability	IMPC_VIA_067_001	adult only	0	1	homozygote	NA	homozygote
Glmn	Homozygous females viability	IMPC_VIA_064_001	adult only	0	1	homozygote	NA	homozygote
Glmn	Homozygous males viability	IMPC_VIA_063_001	adult only	0	1	homozygote	NA	homozygote
Glmn	Midbrain	IMPC_GEL_029_001	embryo only	1	0	homozygote	homozygote	NA
Glmn	Neural tube closure	IMPC_GEL_027_001	embryo only	1	0	homozygote	homozygote	NA
Glmn	Neural tube morphology	IMPC_GEL_060_001	embryo only	1	0	homozygote	homozygote	NA
Glmn	Outcome	IMPC_EVM_001_001	embryo only	1	0	homozygote	homozygote	NA
Glmn	Pale yolk sac	IMPC_GEL_017_002	embryo only	1	0	homozygote	homozygote	NA
Glmn	Pallor	IMPC_GEL_036_002	embryo only	1	0	homozygote	homozygote	NA
Glmn	Severely Dysmorphic	IMPC_GEL_055_001	embryo only	1	0	homozygote	homozygote	NA
Glmn	Somite Morphology	IMPC_GEL_064_001	embryo only	1	0	homozygote	homozygote	NA
Glmn	Tail bud morphology	IMPC_GEL_033_001	embryo only	1	0	homozygote	homozygote	NA
Glmn	Visceral yolk sac morphology	IMPC_GEL_018_001	embryo only	1	0	homozygote	homozygote	NA
Glmn	Vitelline vasculature morphology	IMPC_GEL_015_001	embryo only	1	0	homozygote	homozygote	NA
Gm13547	Fusion of vertebrae	IMPC_XRY_019_001	adult only	0	1	homozygote	NA	homozygote
Gna11	110dB startle magnitude	ESLIM_011_001_006	adult only	0	1	homozygote	NA	homozygote
Gna11	Alanine aminotransferase	ESLIM_015_001_014	adult only	0	1	homozygote	NA	homozygote
Gna11	Alpha-amylase	ESLIM_015_001_016	adult only	0	1	homozygote	NA	homozygote
Gna11	Bone Mineral Content	ESLIM_005_001_005	adult only	0	1	homozygote	NA	homozygote
Gna11	Bone Mineral Density (excluding skull)	ESLIM_005_001_004	adult only	0	1	homozygote	NA	homozygote
Gna11	Calcium	ESLIM_015_001_009	adult only	0	1	homozygote	NA	homozygote
Gna11	Fusion of vertebrae	IMPC_XRY_019_001	adult only	0	1	homozygote	NA	homozygote
Gna11	Haematocrit	ESLIM_016_001_004	adult only	0	1	homozygote	NA	homozygote
Gna11	Haemoglobin	ESLIM_016_001_003	adult only	0	1	homozygote	NA	homozygote
Gna11	Hematocrit	IMPC_HEM_004_001	adult only	0	1	homozygote	NA	homozygote
Gna11	Hemoglobin	IMPC_HEM_003_001	adult only	0	1	homozygote	NA	homozygote
Gna11	Mean cell volume	ESLIM_016_001_005	adult only	0	1	homozygote	NA	homozygote
Gna11	Mean cell volume	IMPC_HEM_005_001	adult only	0	1	homozygote	NA	homozygote
Gna11	Periphery permanence time	ESLIM_007_001_008	adult only	0	1	homozygote	NA	homozygote
Gna11	Phosphorus	ESLIM_015_001_010	adult only	0	1	homozygote	NA	homozygote
Gna11	Platelet count	IMPC_HEM_008_001	adult only	0	1	homozygote	NA	homozygote
Gna11	PP3 + pulse startle magnitude	ESLIM_011_001_009	adult only	0	1	homozygote	NA	homozygote
Gna11	PP4 + pulse startle magnitude	ESLIM_011_001_010	adult only	0	1	homozygote	NA	homozygote
Gna11	Red blood cell count	IMPC_HEM_002_001	adult only	0	1	homozygote	NA	homozygote
Gna11	Red blood cell distribution width	IMPC_HEM_027_001	adult only	0	1	homozygote	NA	homozygote
Gna11	Triglyceride	ESLIM_015_001_018	adult only	0	1	homozygote	NA	homozygote
Gramd1b	Exencephaly	IMPC_GEP_047_002	embryo only	1	0	homozygote	homozygote	NA
Gramd1b	Head shape	IMPC_GEP_015_001	embryo only	1	0	homozygote	homozygote	NA
Gramd1b	Responsive to tactile stimuli	IMPC_GEP_005_002	embryo only	1	0	homozygote	homozygote	NA
Gramd1b	Tail Morphology	IMPC_GEP_038_001	embryo only	1	0	homozygote	homozygote	NA
Gramd1b	Viability Outcome	IMPC_VIA_001_001	adult only	0	1	homozygote	NA	homozygote
Gramd2a	Fusion of vertebrae	IMPC_XRY_019_001	adult only	0	1	homozygote	NA	homozygote
Gramd2a	Liver	TCPLA_PAT_010_002	adult only	0	1	homozygote	NA	homozygote
Gramd2a	Lymph node	IMPC_PAT_020_002	adult only	0	1	homozygote	NA	homozygote
Gramd2a	Pancreas	TCPLA_PAT_015_002	adult only	0	1	homozygote	NA	homozygote
Gramd2a	Urinary bladder	TCPLA_PAT_023_002	adult only	0	1	homozygote	NA	homozygote
Gramd2a	Uterus	TCPLA_PAT_029_002	adult only	0	1	homozygote	NA	homozygote
Gyg	Forelimb and hindlimb grip strength measurement mean	IMPC_GRS_009_001	adult only	0	1	heterozygote	NA	heterozygote
Gyg	Fusion of vertebrae	IMPC_XRY_019_001	adult only	0	1	heterozygote	NA	heterozygote
Gyg	Homozygous animals viability	IMPC_VIA_067_001	adult only	0	1	homozygote	NA	homozygote
Gyg	Homozygous females viability	IMPC_VIA_064_001	adult only	0	1	homozygote	NA	homozygote
Gyg	Homozygous males viability	IMPC_VIA_063_001	adult only	0	1	homozygote	NA	homozygote
Gyg	LVPWd	IMPC_ECH_009_001	adult only	0	1	heterozygote	NA	heterozygote
Gyg	Responsive to tactile stimuli	IMPC_GEP_005_002	embryo only	2	0	heterozygote; homozygote	heterozygote; homozygote	NA
H2-Eb1	Shape of spine	IMPC_XRY_055_001	adult only	0	1	homozygote	NA	homozygote
Hbs1l	Alkaline phosphatase	IMPC_CBC_014_001	adult only	0	1	homozygote	NA	homozygote
Hbs1l	Area under glucose response curve	IMPC_IPG_012_001	adult only	0	1	homozygote	NA	homozygote
Hbs1l	Bone Area	IMPC_DXA_010_001	adult only	0	1	homozygote	NA	homozygote
Hbs1l	Bone Mineral Content (excluding skull)	IMPC_DXA_005_001	adult only	0	1	homozygote	NA	homozygote
Hbs1l	CD4+ CD25+ alpha beta regulatory T cell number	MGP_PBI_028_001	adult only	0	2	homozygote	NA	homozygote
Hbs1l	CD4+ CD25+ alpha beta regulatory T cell percentage	MGP_PBI_008_001	adult only	0	2	homozygote	NA	homozygote
Hbs1l	CD4+ CD44+ CD62L- alpha beta effector T cell number	MGP_PBI_029_001	adult only	0	2	homozygote	NA	homozygote
Hbs1l	CD4+ CD44+ CD62L- alpha beta effector T cell percentage	MGP_PBI_009_001	adult only	0	2	homozygote	NA	homozygote
Hbs1l	CD4+ T helper cells - % of CD4+	MGP_IMM_005_001	adult only	0	1	homozygote	NA	homozygote
Hbs1l	CD5+ gd T cells - % of CD45+	MGP_IMM_086_001	adult only	0	1	homozygote	NA	homozygote
Hbs1l	Corneal opacity	IMPC_EYE_008_001	adult only	0	1	homozygote	NA	homozygote
Hbs1l	Effector CD4- NKT cells - % of CD4- NKT cells	MGP_MLN_024_001	adult only	0	1	homozygote	NA	homozygote
Hbs1l	Effector CD8+ T cells - % of CD45+	MGP_IMM_081_001	adult only	0	1	homozygote	NA	homozygote
Hbs1l	Effector CD8+ T cells - % of CD8+	MGP_IMM_014_001	adult only	0	1	homozygote	NA	homozygote
Hbs1l	Effector Treg cells - % of CD45+	MGP_IMM_077_001	adult only	0	1	homozygote	NA	homozygote
Hbs1l	Fat/Body weight	IMPC_DXA_009_001	adult only	0	1	homozygote	NA	homozygote
Hbs1l	Free fatty acids	IMPC_CBC_026_001	adult only	0	1	homozygote	NA	homozygote
Hbs1l	Gross Findings Male	IMPC_FER_001_001	adult only	0	1	homozygote	NA	homozygote
Hbs1l	HDL-cholesterol	IMPC_CBC_016_001	adult only	0	1	homozygote	NA	homozygote
Hbs1l	Initial response to glucose challenge	IMPC_IPG_011_001	adult only	0	1	homozygote	NA	homozygote
Hbs1l	Iron	IMPC_CBC_011_001	adult only	0	1	homozygote	NA	homozygote
Hbs1l	Langerhans cell (LC) count	MGP_EEI_007_001	adult only	0	2	homozygote	NA	homozygote
Hbs1l	Mature B cells (Hardy fraction F) - % of B220+	MGP_BMI_007_001	adult only	0	1	homozygote	NA	homozygote
Hbs1l	Mature B cells (Hardy fraction F) - % of CD45+	MGP_BMI_014_001	adult only	0	1	homozygote	NA	homozygote
Hbs1l	Mean corpuscular hemoglobin	IMPC_HEM_006_001	adult only	0	1	homozygote	NA	homozygote
Hbs1l	Mean platelet volume	IMPC_HEM_019_001	adult only	0	1	homozygote	NA	homozygote
Hbs1l	Monocyte percentage	MGP_PBI_016_001	adult only	0	1	homozygote	NA	homozygote
Hbs1l	Platelet count	IMPC_HEM_008_001	adult only	0	1	homozygote	NA	homozygote
Hbs1l	Resting CD4- NKT cells - % of CD4- NKT cells	MGP_MLN_025_001	adult only	0	1	homozygote	NA	homozygote
Hbs1l	Resting CD8+ T cells - % of CD45+	MGP_IMM_082_001	adult only	0	1	homozygote	NA	homozygote
Hbs1l	Resting CD8+ T cells - % of CD45+	MGP_MLN_075_001	adult only	0	1	homozygote	NA	homozygote
Hbs1l	Resting CD8+ T cells - % of CD8+	MGP_MLN_014_001	adult only	0	1	homozygote	NA	homozygote
Hbs1l	Retina (combined)	IMPC_EYE_092_001	adult only	0	1	homozygote	NA	homozygote
Hbs1l	Skull shape	IMPC_XRY_001_001	adult only	0	1	homozygote	NA	homozygote
Hbs1l	Snout morphology	MGP_CSD_066_001	adult only	0	1	homozygote	NA	homozygote
Hbs1l	Snout size	MGP_CSD_067_001	adult only	0	1	homozygote	NA	homozygote
Hbs1l	Tail morphology	MGP_CSD_116_001	adult only	0	1	homozygote	NA	homozygote
Hbs1l	Total cholesterol	IMPC_CBC_015_001	adult only	0	1	homozygote	NA	homozygote
Hbs1l	Total protein	IMPC_CBC_006_001	adult only	0	1	homozygote	NA	homozygote
Hbs1l	Total Treg cells - % of CD4+	MGP_IMM_009_001	adult only	0	1	homozygote	NA	homozygote
Hbs1l	Total Treg cells - % of CD45+	MGP_IMM_076_001	adult only	0	1	homozygote	NA	homozygote
Hbs1l	Transitional vertebrae	IMPC_XRY_060_001	adult only	0	1	homozygote	NA	homozygote
Hbs1l	White blood cell count	IMPC_HEM_001_001	adult only	0	1	homozygote	NA	homozygote
Helq	Eye with optic nerve	IMPC_PAT_002_002	adult only	0	1	homozygote	NA	homozygote
Helq	Gross Findings Female	IMPC_FER_019_001	adult only	0	1	homozygote	NA	homozygote
Helq	Gross Findings Male	IMPC_FER_001_001	adult only	0	1	homozygote	NA	homozygote
Helq	Kidney	IMPC_PAT_017_002	adult only	0	2	homozygote	NA	homozygote
Helq	Number of caudal vertebrae	IMPC_XRY_017_001	adult only	0	1	homozygote	NA	homozygote
Helq	Ovary - MPATH pathological process term	IMPC_HIS_165_002	adult only	0	2	homozygote	NA	homozygote
Helq	Spleen	IMPC_PAT_016_002	adult only	0	1	homozygote	NA	homozygote
Helq	Testes	IMPC_PAT_024_002	adult only	0	2	homozygote	NA	homozygote
Helq	Testis - MPATH pathological process term	IMPC_HIS_141_002	adult only	0	2	homozygote	NA	homozygote
Hip1	BMC/Body weight	IMPC_DXA_007_001	adult only	0	1	homozygote	NA	homozygote
Hip1	Body length	IMPC_DXA_006_001	adult only	0	1	homozygote	NA	homozygote
Hip1	Center average speed	IMPC_OFD_017_001	adult only	0	1	homozygote	NA	homozygote
Hip1	Center distance travelled	IMPC_OFD_014_001	adult only	0	1	homozygote	NA	homozygote
Hip1	Center resting time	IMPC_OFD_015_001	adult only	0	1	homozygote	NA	homozygote
Hip1	Cornea	IMPC_EYE_007_001	adult only	0	1	homozygote	NA	homozygote
Hip1	Corneal opacity	IMPC_EYE_008_001	adult only	0	1	homozygote	NA	homozygote
Hip1	Creatinine	IMPC_CBC_005_001	adult only	0	1	homozygote	NA	homozygote
Hip1	Distance travelled - total	IMPC_OFD_020_001	adult only	0	1	homozygote	NA	homozygote
Hip1	Gait	IMPC_CSD_033_001	adult only	0	1	homozygote	NA	homozygote
Hip1	Number of center entries	IMPC_OFD_019_001	adult only	0	1	homozygote	NA	homozygote
Hip1	Number of rears - total	IMPC_OFD_021_001	adult only	0	1	homozygote	NA	homozygote
Hip1	Periphery average speed	IMPC_OFD_013_001	adult only	0	1	homozygote	NA	homozygote
Hip1	Periphery distance travelled	IMPC_OFD_010_001	adult only	0	1	homozygote	NA	homozygote
Hip1	Periphery resting time	IMPC_OFD_011_001	adult only	0	1	homozygote	NA	homozygote
Hip1	Shape of vertebrae	IMPC_XRY_018_001	adult only	0	1	homozygote	NA	homozygote
Hip1	Whole arena average speed	IMPC_OFD_009_001	adult only	0	1	homozygote	NA	homozygote
Hip1	Whole arena resting time	IMPC_OFD_007_001	adult only	0	1	homozygote	NA	homozygote
Hoxc12	Tail - length	IMPC_CSD_002_001	adult only	0	1	homozygote	NA	homozygote
Hoxc12	Tremor	IMPC_CSD_030_001	adult only	0	1	homozygote	NA	homozygote
Htr1f	Mean cell volume	IMPC_HEM_005_001	adult only	0	1	homozygote	NA	homozygote
Htr1f	Sodium	IMPC_CBC_001_001	adult only	0	1	homozygote	NA	homozygote
Htr1f	Tail - length	IMPC_CSD_002_001	adult only	0	1	homozygote	NA	homozygote
Ifi27l2a	Alkaline phosphatase	IMPC_CBC_014_001	adult only	0	1	homozygote	NA	homozygote
Ifi27l2a	Cornea	IMPC_EYE_007_001	adult only	0	1	homozygote	NA	homozygote
Ifi27l2a	Mean right eye lens density	IMPC_EYE_059_001	adult only	0	1	homozygote	NA	homozygote
Ifi27l2a	Retina (combined)	IMPC_EYE_092_001	adult only	0	1	homozygote	NA	homozygote
Ifi27l2a	Retinal Blood Vessels	IMPC_EYE_024_001	adult only	0	1	homozygote	NA	homozygote
Ifi27l2a	Retinal Blood Vessels Pattern	IMPC_EYE_026_001	adult only	0	1	homozygote	NA	homozygote
Ifi27l2a	Tail - length	IMPC_CSD_002_001	adult only	0	1	homozygote	NA	homozygote
Ifi27l2a	Total bilirubin	IMPC_CBC_008_001	adult only	0	1	homozygote	NA	homozygote
Il12a	Fusion of vertebrae	IMPC_XRY_019_001	adult only	0	1	homozygote	NA	homozygote
Il12a	HDL-cholesterol	IMPC_CBC_016_001	adult only	0	1	homozygote	NA	homozygote
Il2ra	% Freezing duration context-1	ICS_FEA_006_001	adult only	0	1	homozygote	NA	homozygote
Il2ra	% Freezing duration habituation-2	ICS_FEA_017_001	adult only	0	1	homozygote	NA	homozygote
Il2ra	% Freezing duration pre-cue-1	ICS_FEA_018_001	adult only	0	1	homozygote	NA	homozygote
Il2ra	% Pre-cue freezing total	ICS_FEA_021_001	adult only	0	1	homozygote	NA	homozygote
Il2ra	Albumin	IMPC_CBC_007_001	adult only	0	1	homozygote	NA	homozygote
Il2ra	Alkaline phosphatase	IMPC_CBC_014_001	adult only	0	1	homozygote	NA	homozygote
Il2ra	Area under glucose response curve	IMPC_IPG_012_001	adult only	0	1	homozygote	NA	homozygote
Il2ra	Aspartate aminotransferase	IMPC_CBC_012_001	adult only	0	1	homozygote	NA	homozygote
Il2ra	Body length	IMPC_DXA_006_001	adult only	0	1	homozygote	NA	homozygote
Il2ra	Bone Mineral Density (excluding skull)	IMPC_DXA_004_001	adult only	0	1	homozygote	NA	homozygote
Il2ra	Calcium	IMPC_CBC_009_001	adult only	0	1	homozygote	NA	homozygote
Il2ra	Cholesterol ratio	IMPC_CBC_058_001	adult only	0	1	homozygote	NA	homozygote
Il2ra	Distance travelled - total	IMPC_OFD_020_001	adult only	0	1	homozygote	NA	homozygote
Il2ra	Glucose	IMPC_CBC_018_001	adult only	0	1	homozygote	NA	homozygote
Il2ra	HDL-cholesterol	IMPC_CBC_016_001	adult only	0	1	homozygote	NA	homozygote
Il2ra	Heart weight	IMPC_HWT_008_001	adult only	0	1	homozygote	NA	homozygote
Il2ra	Hematocrit	IMPC_HEM_004_001	adult only	0	1	homozygote	NA	homozygote
Il2ra	Hemoglobin	IMPC_HEM_003_001	adult only	0	1	homozygote	NA	homozygote
Il2ra	Large intestine	IMPC_PAT_014_002	adult only	0	3	homozygote	NA	homozygote
Il2ra	Large Unstained Cell (LUC) count	IMPC_HEM_039_001	adult only	0	1	homozygote	NA	homozygote
Il2ra	Large Unstained Cell (LUC) differential count	IMPC_HEM_040_001	adult only	0	1	homozygote	NA	homozygote
Il2ra	Latency to center entry	IMPC_OFD_018_001	adult only	0	1	homozygote	NA	homozygote
Il2ra	Lymph node	IMPC_PAT_020_002	adult only	0	5	homozygote	NA	homozygote
Il2ra	Lymphocyte differential count	IMPC_HEM_031_001	adult only	0	1	homozygote	NA	homozygote
Il2ra	Mean cell hemoglobin concentration	IMPC_HEM_007_001	adult only	0	1	homozygote	NA	homozygote
Il2ra	Mean cell volume	IMPC_HEM_005_001	adult only	0	1	homozygote	NA	homozygote
Il2ra	Mean corpuscular hemoglobin	IMPC_HEM_006_001	adult only	0	1	homozygote	NA	homozygote
Il2ra	Neutrophil cell count	IMPC_HEM_030_001	adult only	0	1	homozygote	NA	homozygote
Il2ra	Neutrophil differential count	IMPC_HEM_029_001	adult only	0	1	homozygote	NA	homozygote
Il2ra	Number of center entries	IMPC_OFD_019_001	adult only	0	1	homozygote	NA	homozygote
Il2ra	Number of rears - total	IMPC_OFD_021_001	adult only	0	1	homozygote	NA	homozygote
Il2ra	Periphery distance travelled	IMPC_OFD_010_001	adult only	0	1	homozygote	NA	homozygote
Il2ra	Periphery resting time	IMPC_OFD_011_001	adult only	0	1	homozygote	NA	homozygote
Il2ra	Phosphorus	IMPC_CBC_010_001	adult only	0	1	homozygote	NA	homozygote
Il2ra	PR	IMPC_ECG_006_001	adult only	0	1	homozygote	NA	homozygote
Il2ra	Red blood cell count	IMPC_HEM_002_001	adult only	0	1	homozygote	NA	homozygote
Il2ra	Shape of vertebrae	IMPC_XRY_018_001	adult only	0	1	homozygote	NA	homozygote
Il2ra	Small intestine	IMPC_PAT_013_002	adult only	0	3	homozygote	NA	homozygote
Il2ra	Spleen	IMPC_PAT_016_002	adult only	0	3	homozygote	NA	homozygote
Il2ra	Total cholesterol	IMPC_CBC_015_001	adult only	0	1	homozygote	NA	homozygote
Il2ra	Total protein	IMPC_CBC_006_001	adult only	0	1	homozygote	NA	homozygote
Il2ra	Urea (Blood Urea Nitrogen - BUN)	IMPC_CBC_004_001	adult only	0	1	homozygote	NA	homozygote
Il2ra	Whole arena average speed	IMPC_OFD_009_001	adult only	0	1	homozygote	NA	homozygote
Il2ra	Whole arena resting time	IMPC_OFD_007_001	adult only	0	1	homozygote	NA	homozygote
Ino80c	Anophthalmia	IMPC_GEM_044_002	embryo only	1	0	homozygote	homozygote	NA
Ino80c	Delayed embryonic development	IMPC_GEL_063_001	embryo only	1	0	homozygote	homozygote	NA
Ino80c	Embryo Size	IMPC_GEM_019_001	embryo only	1	0	homozygote	homozygote	NA
Ino80c	Eye Hemorrhage or Blood Presence	IMPC_EYE_003_001	adult only	0	1	heterozygote	NA	heterozygote
Ino80c	Heart morphology	IMPC_GEL_058_001	embryo only	1	0	homozygote	homozygote	NA
Ino80c	Hindbrain morphology	IMPC_GEM_069_001	embryo only	1	0	homozygote	homozygote	NA
Ino80c	Number of rears - total	JAX_OFD_021_001	adult only	0	1	heterozygote	NA	heterozygote
Ino80c	Outcome	IMPC_EVO_001_001	embryo only	1	0	homozygote	homozygote	NA
Ino80c	Tail Morphology	IMPC_GEM_029_001	embryo only	1	0	homozygote	homozygote	NA
Ino80c	Viability Outcome	IMPC_VIA_001_001	adult only	0	1	homozygote	NA	homozygote
Ipo9	Allantois Morphology	IMPC_GEL_014_001	embryo only	1	0	homozygote	homozygote	NA
Ipo9	Branchial arch morphology	IMPC_GEL_024_001	embryo only	1	0	homozygote	homozygote	NA
Ipo9	Chorioallantoic fusion	IMPC_GEL_019_001	embryo only	1	0	homozygote	homozygote	NA
Ipo9	Delayed embryonic development	IMPC_GEL_063_001	embryo only	1	0	homozygote	homozygote	NA
Ipo9	Edema	IMPC_GEL_056_001	embryo only	1	0	homozygote	homozygote	NA
Ipo9	Embryo Size	IMPC_GEL_032_001	embryo only	1	0	homozygote	homozygote	NA
Ipo9	Embryo turning	IMPC_GEL_011_001	embryo only	1	0	homozygote	homozygote	NA
Ipo9	Forebrain	IMPC_GEL_028_001	embryo only	1	0	homozygote	homozygote	NA
Ipo9	Heart morphology	IMPC_GEL_058_001	embryo only	1	0	homozygote	homozygote	NA
Ipo9	Hindbrain	IMPC_GEL_030_001	embryo only	1	0	homozygote	homozygote	NA
Ipo9	Homozygous animals viability	IMPC_VIA_067_001	adult only	0	1	homozygote	NA	homozygote
Ipo9	Homozygous females viability	IMPC_VIA_064_001	adult only	0	1	homozygote	NA	homozygote
Ipo9	Homozygous males viability	IMPC_VIA_063_001	adult only	0	1	homozygote	NA	homozygote
Ipo9	Midbrain	IMPC_GEL_029_001	embryo only	1	0	homozygote	homozygote	NA
Ipo9	Neural tube closure	IMPC_GEL_027_001	embryo only	1	0	homozygote	homozygote	NA
Ipo9	Outcome	IMPC_EVM_001_001	embryo only	1	0	homozygote	homozygote	NA
Ipo9	Severely Dysmorphic	IMPC_GEL_055_001	embryo only	1	0	homozygote	homozygote	NA
Ipo9	Tail bud morphology	IMPC_GEL_033_001	embryo only	1	0	homozygote	homozygote	NA
Ipo9	Vitelline vasculature morphology	IMPC_GEL_015_001	embryo only	1	0	homozygote	homozygote	NA
Isyna1	Branchial arch morphology	IMPC_GEL_024_001	embryo only	1	0	homozygote	homozygote	NA
Isyna1	Embryo turning	IMPC_GEL_011_001	embryo only	1	0	homozygote	homozygote	NA
Isyna1	Heart looping	IMPC_GEL_057_001	embryo only	1	0	homozygote	homozygote	NA
Isyna1	Heart morphology	IMPC_GEL_058_001	embryo only	1	0	homozygote	homozygote	NA
Isyna1	Homozygous animals viability	IMPC_VIA_067_001	adult only	0	1	homozygote	NA	homozygote
Isyna1	Homozygous females viability	IMPC_VIA_064_001	adult only	0	1	homozygote	NA	homozygote
Isyna1	Homozygous males viability	IMPC_VIA_063_001	adult only	0	1	homozygote	NA	homozygote
Isyna1	Limb morphology	IMPC_GEO_065_001	embryo only	1	0	homozygote	homozygote	NA
Isyna1	Neural tube closure	IMPC_GEL_027_001	embryo only	1	0	homozygote	homozygote	NA
Isyna1	Outcome	IMPC_EVP_001_001	embryo only	1	0	homozygote	homozygote	NA
Isyna1	Pale yolk sac	IMPC_GEL_017_002	embryo only	1	0	homozygote	homozygote	NA
Isyna1	Somite Morphology	IMPC_GEL_064_001	embryo only	1	0	homozygote	homozygote	NA
Isyna1	Syndactyly	IMPC_GEO_067_001	embryo only	1	0	homozygote	homozygote	NA
Isyna1	Tail bud morphology	IMPC_GEL_033_001	embryo only	1	0	homozygote	homozygote	NA
Isyna1	Tail Morphology	IMPC_GEO_033_001	embryo only	1	0	homozygote	homozygote	NA
Isyna1	Visceral yolk sac morphology	IMPC_GEL_018_001	embryo only	1	0	homozygote	homozygote	NA
Jmjd1c	Iris/Pupil	IMPC_EYE_010_001	adult only	0	1	heterozygote	NA	heterozygote
Jmjd1c	Pupil Dilation	IMPC_EYE_013_001	adult only	0	1	heterozygote	NA	heterozygote
Jmjd1c	Transitional vertebrae	IMPC_XRY_060_001	adult only	0	1	heterozygote	NA	heterozygote
Jmjd1c	Viability Outcome	IMPC_VIA_001_001	adult only	0	1	homozygote	NA	homozygote
Kcnv2	Alpha-amylase	IMPC_CBC_023_001	adult only	0	1	homozygote	NA	homozygote
Kcnv2	Kyphosis	IMPC_XRY_057_001	adult only	0	1	homozygote	NA	homozygote
Kcnv2	Magnesium	IMPC_CBC_054_001	adult only	0	1	homozygote	NA	homozygote
Kdm7a	Transitional vertebrae	IMPC_XRY_060_001	adult only	0	1	homozygote	NA	homozygote
Kera	Cervical processes	IMPC_XRY_063_001	adult only	0	1	homozygote	NA	homozygote
Klf7	Albumin	IMPC_CBC_007_001	adult only	0	1	heterozygote	NA	heterozygote
Klf7	Aspartate aminotransferase	IMPC_CBC_012_001	adult only	0	1	heterozygote	NA	heterozygote
Klf7	Center distance travelled	IMPC_OFD_014_001	adult only	0	1	heterozygote	NA	heterozygote
Klf7	Contact righting	IMPC_CSD_077_001	adult only	0	1	heterozygote	NA	heterozygote
Klf7	Distance travelled - total	IMPC_OFD_020_001	adult only	0	1	heterozygote	NA	heterozygote
Klf7	Mean platelet volume	IMPC_HEM_019_001	adult only	0	1	heterozygote	NA	heterozygote
Klf7	Number of center entries	IMPC_OFD_019_001	adult only	0	1	heterozygote	NA	heterozygote
Klf7	Periphery average speed	IMPC_OFD_013_001	adult only	0	1	heterozygote	NA	heterozygote
Klf7	Periphery distance travelled	IMPC_OFD_010_001	adult only	0	1	heterozygote	NA	heterozygote
Klf7	Periphery resting time	IMPC_OFD_011_001	adult only	0	1	heterozygote	NA	heterozygote
Klf7	Persistence of hyaloid vascular system	IMPC_EYE_027_001	adult only	0	1	heterozygote	NA	heterozygote
Klf7	Shape of vertebrae	IMPC_XRY_018_001	adult only	0	1	heterozygote	NA	heterozygote
Klf7	Viability Outcome	IMPC_VIA_001_001	adult only	0	1	homozygote	NA	homozygote
Klf7	Whole arena average speed	IMPC_OFD_009_001	adult only	0	1	heterozygote	NA	heterozygote
Klf7	Whole arena resting time	IMPC_OFD_007_001	adult only	0	1	heterozygote	NA	heterozygote
Krit1	Allantois Morphology	IMPC_GEL_014_001	embryo only	1	0	homozygote	homozygote	NA
Krit1	Branchial arch morphology	IMPC_GEL_024_001	embryo only	1	0	homozygote	homozygote	NA
Krit1	Chorioallantoic fusion	IMPC_GEL_019_001	embryo only	1	0	homozygote	homozygote	NA
Krit1	Delayed embryonic development	IMPC_GEL_063_001	embryo only	1	0	homozygote	homozygote	NA
Krit1	Embryo Size	IMPC_GEL_032_001	embryo only	1	0	homozygote	homozygote	NA
Krit1	Embryo turning	IMPC_GEL_011_001	embryo only	1	0	homozygote	homozygote	NA
Krit1	Eye with optic nerve	IMPC_PAT_002_002	adult only	0	2	heterozygote	NA	heterozygote
Krit1	Forelimb grip strength normalised against body weight	IMPC_GRS_010_001	adult only	0	1	heterozygote	NA	heterozygote
Krit1	Heart	IMPC_PAT_006_002	adult only	0	1	heterozygote	NA	heterozygote
Krit1	Heart looping	IMPC_GEL_057_001	embryo only	1	0	homozygote	homozygote	NA
Krit1	Heart morphology	IMPC_GEL_058_001	embryo only	1	0	homozygote	homozygote	NA
Krit1	Homozygous animals viability	IMPC_VIA_067_001	adult only	0	1	homozygote	NA	homozygote
Krit1	Homozygous females viability	IMPC_VIA_064_001	adult only	0	1	homozygote	NA	homozygote
Krit1	Homozygous males viability	IMPC_VIA_063_001	adult only	0	1	homozygote	NA	homozygote
Krit1	Left-right axis patterning	IMPC_GEL_065_001	embryo only	1	0	homozygote	homozygote	NA
Krit1	Neural tube closure	IMPC_GEL_027_001	embryo only	1	0	homozygote	homozygote	NA
Krit1	Neural tube morphology	IMPC_GEL_060_001	embryo only	1	0	homozygote	homozygote	NA
Krit1	Optic vesicle morphology	IMPC_GEL_061_001	embryo only	1	0	homozygote	homozygote	NA
Krit1	Otic vesicle morphology	IMPC_GEL_042_001	embryo only	1	0	homozygote	homozygote	NA
Krit1	Outcome	IMPC_EVM_001_001	embryo only	1	0	homozygote	homozygote	NA
Krit1	Pallor	IMPC_GEL_036_002	embryo only	1	0	homozygote	homozygote	NA
Krit1	Pericardium Morphology	IMPC_GEL_006_001	embryo only	1	0	homozygote	homozygote	NA
Krit1	Somite Morphology	IMPC_GEL_064_001	embryo only	1	0	homozygote	homozygote	NA
Krit1	Vascular morphology	IMPC_GEL_066_001	embryo only	1	0	homozygote	homozygote	NA
L3mbtl2	Transitional vertebrae	IMPC_XRY_060_001	adult only	0	1	heterozygote	NA	heterozygote
L3mbtl2	Viability Outcome	IMPC_VIA_001_001	adult only	0	1	homozygote	NA	homozygote
Lox	Craniofacial morphology	IMPC_GEO_063_001	embryo only	1	0	homozygote	homozygote	NA
Lox	Edema	IMPC_GEO_064_001	embryo only	1	0	homozygote	homozygote	NA
Lox	Homozygous animals viability	IMPC_VIA_067_001	adult only	0	1	homozygote	NA	homozygote
Lox	Homozygous females viability	IMPC_VIA_064_001	adult only	0	1	homozygote	NA	homozygote
Lox	Homozygous males viability	IMPC_VIA_063_001	adult only	0	1	homozygote	NA	homozygote
Lox	Kidney	IMPC_PAT_017_002	adult only	0	1	heterozygote	NA	heterozygote
Lox	Number of caudal vertebrae	IMPC_XRY_017_001	adult only	0	1	heterozygote	NA	heterozygote
Lox	Placenta Morphology	IMPC_GPO_002_001	embryo only	1	0	heterozygote	heterozygote	NA
Lox	Skin	IMPC_PAT_021_002	adult only	0	1	heterozygote	NA	heterozygote
Lox	Spleen	IMPC_PAT_016_002	adult only	0	2	heterozygote	NA	heterozygote
Lrrk1	Activity (body position)	IMPC_CSD_029_001	adult only	0	1	homozygote	NA	homozygote
Lrrk1	Alkaline phosphatase	IMPC_CBC_014_001	adult only	0	1	homozygote	NA	homozygote
Lrrk1	Aspartate aminotransferase	IMPC_CBC_012_001	adult only	0	1	homozygote	NA	homozygote
Lrrk1	BMC/Body weight	IMPC_DXA_007_001	adult only	0	1	homozygote	NA	homozygote
Lrrk1	Bone Mineral Content (excluding skull)	IMPC_DXA_005_001	adult only	0	1	homozygote	NA	homozygote
Lrrk1	Bone Mineral Density (excluding skull)	IMPC_DXA_004_001	adult only	0	1	homozygote	NA	homozygote
Lrrk1	Clavicle	IMPC_XRY_007_001	adult only	0	1	homozygote	NA	homozygote
Lrrk1	Creatine kinase	IMPC_CBC_028_001	adult only	0	1	homozygote	NA	homozygote
Lrrk1	Eosinophil cell count	IMPC_HEM_036_001	adult only	0	1	homozygote	NA	homozygote
Lrrk1	Eyelid morphology	IMPC_EYE_004_001	adult only	0	1	homozygote	NA	homozygote
Lrrk1	Fat mass	IMPC_DXA_002_001	adult only	0	1	homozygote	NA	homozygote
Lrrk1	Femur	IMPC_XRY_024_001	adult only	0	1	homozygote	NA	homozygote
Lrrk1	Fibula	IMPC_XRY_026_001	adult only	0	1	homozygote	NA	homozygote
Lrrk1	Gait	IMPC_CSD_033_001	adult only	0	1	homozygote	NA	homozygote
Lrrk1	HDL-cholesterol	IMPC_CBC_016_001	adult only	0	1	homozygote	NA	homozygote
Lrrk1	Humerus	IMPC_XRY_021_001	adult only	0	1	homozygote	NA	homozygote
Lrrk1	Iron	IMPC_CBC_011_001	adult only	0	1	homozygote	NA	homozygote
Lrrk1	Joints	IMPC_XRY_027_001	adult only	0	1	homozygote	NA	homozygote
Lrrk1	Lean mass	IMPC_DXA_003_001	adult only	0	1	homozygote	NA	homozygote
Lrrk1	Lean/Body weight	IMPC_DXA_008_001	adult only	0	1	homozygote	NA	homozygote
Lrrk1	Lower teeth appearance	IMPC_CSD_070_001	adult only	0	1	homozygote	NA	homozygote
Lrrk1	Lymphocyte cell count	IMPC_HEM_032_001	adult only	0	1	homozygote	NA	homozygote
Lrrk1	Lymphocyte differential count	IMPC_HEM_031_001	adult only	0	1	homozygote	NA	homozygote
Lrrk1	Mandibles	IMPC_XRY_004_001	adult only	0	1	homozygote	NA	homozygote
Lrrk1	Maxilla/Pre-maxilla	IMPC_XRY_003_001	adult only	0	1	homozygote	NA	homozygote
Lrrk1	Neutrophil cell count	IMPC_HEM_030_001	adult only	0	1	homozygote	NA	homozygote
Lrrk1	Neutrophil differential count	IMPC_HEM_029_001	adult only	0	1	homozygote	NA	homozygote
Lrrk1	Pelvis	IMPC_XRY_012_001	adult only	0	1	homozygote	NA	homozygote
Lrrk1	Phosphorus	IMPC_CBC_010_001	adult only	0	1	homozygote	NA	homozygote
Lrrk1	Platelet count	IMPC_HEM_008_001	adult only	0	1	homozygote	NA	homozygote
Lrrk1	Radius	IMPC_XRY_022_001	adult only	0	1	homozygote	NA	homozygote
Lrrk1	Red blood cell distribution width	IMPC_HEM_027_001	adult only	0	1	homozygote	NA	homozygote
Lrrk1	Shape of ribs	IMPC_XRY_010_001	adult only	0	1	homozygote	NA	homozygote
Lrrk1	Shape of vertebrae	IMPC_XRY_018_001	adult only	0	1	homozygote	NA	homozygote
Lrrk1	Snout size	IMPC_CSD_028_001	adult only	0	1	homozygote	NA	homozygote
Lrrk1	Teeth	IMPC_XRY_005_001	adult only	0	1	homozygote	NA	homozygote
Lrrk1	Teeth presence	IMPC_CSD_068_001	adult only	0	1	homozygote	NA	homozygote
Lrrk1	Tibia	IMPC_XRY_025_001	adult only	0	1	homozygote	NA	homozygote
Lrrk1	Tibia length	IMPC_XRY_033_001	adult only	0	1	homozygote	NA	homozygote
Lrrk1	Total cholesterol	IMPC_CBC_015_001	adult only	0	1	homozygote	NA	homozygote
Lrrk1	Ulna	IMPC_XRY_023_001	adult only	0	1	homozygote	NA	homozygote
Lrrk1	Upper teeth appearance	IMPC_CSD_069_001	adult only	0	1	homozygote	NA	homozygote
Lrrk1	White blood cell count	IMPC_HEM_001_001	adult only	0	1	homozygote	NA	homozygote
Lrrk1	Zygomatic bone	IMPC_XRY_002_001	adult only	0	1	homozygote	NA	homozygote
Lum	Alanine aminotransferase	IMPC_CBC_013_001	adult only	0	1	heterozygote	NA	heterozygote
Lum	Aspartate aminotransferase	IMPC_CBC_012_001	adult only	0	1	heterozygote	NA	heterozygote
Lum	Homozygous animals viability	IMPC_VIA_067_001	adult only	0	1	homozygote	NA	homozygote
Lum	Homozygous females viability	IMPC_VIA_064_001	adult only	0	1	homozygote	NA	homozygote
Lum	Homozygous males viability	IMPC_VIA_063_001	adult only	0	1	homozygote	NA	homozygote
Lum	Tail Morphology	IMPC_GEO_033_001	embryo only	2	0	homozygote	homozygote	NA
Lyplal1	Alkaline phosphatase	IMPC_CBC_014_001	adult only	0	1	homozygote	NA	homozygote
Lyplal1	Eye Hemorrhage or Blood Presence	IMPC_EYE_003_001	adult only	0	1	homozygote	NA	homozygote
Lyplal1	Forelimb and hindlimb grip strength measurement mean	IMPC_GRS_009_001	adult only	0	1	homozygote	NA	homozygote
Lyplal1	Forelimb and hindlimb grip strength normalised against body weight	IMPC_GRS_011_001	adult only	0	1	homozygote	NA	homozygote
Lyplal1	Fusion of vertebrae	IMPC_XRY_019_001	adult only	0	1	homozygote	NA	homozygote
Lyplal1	Hematocrit	IMPC_HEM_004_001	adult only	0	1	homozygote	NA	homozygote
Lyplal1	Mean cell volume	IMPC_HEM_005_001	adult only	0	1	homozygote	NA	homozygote
Lyplal1	Vocalization	IMPC_CSD_078_001	adult only	0	1	homozygote	NA	homozygote
Mau2	Body length	IMPC_DXA_006_001	adult only	0	1	heterozygote	NA	heterozygote
Mau2	Lens	IMPC_EYE_016_001	adult only	0	1	heterozygote	NA	heterozygote
Mau2	Lens Opacity	IMPC_EYE_017_001	adult only	0	1	heterozygote	NA	heterozygote
Mau2	Startle response	MGP_CSD_008_001	adult only	0	1	heterozygote	NA	heterozygote
Mau2	Transitional vertebrae	IMPC_XRY_060_001	adult only	0	1	heterozygote	NA	heterozygote
Mau2	Viability Outcome	IMPC_VIA_001_001	adult only	0	1	homozygote	NA	homozygote
Mbd1	Gross Findings Female	IMPC_FER_019_001	adult only	0	1	homozygote	NA	homozygote
Mbd1	Lordosis	IMPC_XRY_058_001	adult only	0	1	homozygote	NA	homozygote
Mbd1	Mean corpuscular hemoglobin	IMPC_HEM_006_001	adult only	0	1	homozygote	NA	homozygote
Mbd1	Transitional vertebrae	IMPC_XRY_060_001	adult only	0	1	homozygote	NA	homozygote
Med11	Calcium	IMPC_CBC_009_001	adult only	0	1	heterozygote	NA	heterozygote
Med11	Fasted blood glucose concentration	IMPC_IPG_010_001	adult only	0	1	heterozygote	NA	heterozygote
Med11	Glucose	IMPC_CBC_018_001	adult only	0	1	heterozygote	NA	heterozygote
Med11	Outcome	IMPC_EVM_001_001	embryo only	1	0	homozygote	homozygote	NA
Med11	Tail bud morphology	IMPC_GEL_033_001	embryo only	1	0	homozygote	homozygote	NA
Med11	Viability Outcome	IMPC_VIA_001_001	adult only	0	1	homozygote	NA	homozygote
Micu1	Activity (body position)	IMPC_CSD_029_001	adult only	0	1	homozygote	NA	homozygote
Micu1	Fat mass	IMPC_DXA_002_001	adult only	0	1	heterozygote	NA	heterozygote
Micu1	Fat/Body weight	IMPC_DXA_009_001	adult only	0	1	heterozygote	NA	heterozygote
Micu1	Gait	IMPC_CSD_033_001	adult only	0	1	homozygote	NA	homozygote
Micu1	Snout size	IMPC_CSD_028_001	adult only	0	1	homozygote	NA	homozygote
Micu1	Tail - length	IMPC_CSD_002_001	adult only	0	1	homozygote	NA	homozygote
Micu1	Tibia length	IMPC_XRY_033_001	adult only	0	1	heterozygote	NA	heterozygote
Micu1	Viability Outcome	IMPC_VIA_001_001	adult only	0	1	homozygote	NA	homozygote
Mir320	Tail - length	IMPC_CSD_002_001	adult only	0	1	heterozygote	NA	heterozygote
Mir320	Tail - thickness	IMPC_CSD_003_001	adult only	0	1	heterozygote	NA	heterozygote
Mir320	Viability Outcome	IMPC_VIA_001_001	adult only	0	1	homozygote	NA	homozygote
Mllt10	30kHz-evoked ABR Threshold	IMPC_ABR_012_001	adult only	0	1	heterozygote	NA	heterozygote
Mllt10	Blood Vessel Morphology	IMPC_GEO_011_001	embryo only	1	0	homozygote	homozygote	NA
Mllt10	Body length	UCD_OWT_029_001	adult only	0	1	heterozygote	NA	heterozygote
Mllt10	Craniofacial morphology	IMPC_GEO_063_001	embryo only	1	0	homozygote	homozygote	NA
Mllt10	Edema	IMPC_GEO_064_001	embryo only	1	0	homozygote	homozygote	NA
Mllt10	Eye with optic nerve	UCDLA_PAT_002_002	adult only	0	2	heterozygote	NA	heterozygote
Mllt10	Facial Cleft	IMPC_GEO_017_002	embryo only	1	0	homozygote	homozygote	NA
Mllt10	Facial hypoplasia	IMPC_GEO_071_001	embryo only	1	0	homozygote	homozygote	NA
Mllt10	Heart	UCDLA_PAT_006_002	adult only	0	1	heterozygote	NA	heterozygote
Mllt10	Hemorrhage	IMPC_GEO_009_002	embryo only	1	0	homozygote	homozygote	NA
Mllt10	Homozygous animals viability	IMPC_VIA_067_001	adult only	0	1	homozygote	NA	homozygote
Mllt10	Homozygous females viability	IMPC_VIA_064_001	adult only	0	1	homozygote	NA	homozygote
Mllt10	Homozygous males viability	IMPC_VIA_063_001	adult only	0	1	homozygote	NA	homozygote
Mllt10	Large intestine	UCDLA_PAT_014_002	adult only	0	1	heterozygote	NA	heterozygote
Mllt10	Liver	UCDLA_PAT_010_002	adult only	0	4	heterozygote	NA	heterozygote
Mllt10	Lymph node	IMPC_PAT_020_002	adult only	0	1	heterozygote	NA	heterozygote
Mllt10	Lymphocyte differential count	IMPC_HEM_031_001	adult only	0	1	heterozygote	NA	heterozygote
Mllt10	Microphthalmia	IMPC_GEO_047_002	embryo only	1	0	homozygote	homozygote	NA
Mllt10	Neural tube morphology	IMPC_GEL_060_001	embryo only	1	0	homozygote	homozygote	NA
Mllt10	Neutrophil differential count	IMPC_HEM_029_001	adult only	0	1	heterozygote	NA	heterozygote
Mllt10	Number of caudal vertebrae	IMPC_XRY_017_001	adult only	0	1	heterozygote	NA	heterozygote
Mllt10	Ovary	UCDLA_PAT_028_002	adult only	0	1	heterozygote	NA	heterozygote
Mllt10	Placenta Morphology	IMPC_GPO_002_001	embryo only	2	0	heterozygote; homozygote	heterozygote; homozygote	NA
Mllt10	Placenta Vasculature	IMPC_GPO_003_001	embryo only	1	0	homozygote	homozygote	NA
Mllt10	Skin	UCDLA_PAT_021_002	adult only	0	1	heterozygote	NA	heterozygote
Mllt10	Spleen	UCDLA_PAT_016_002	adult only	0	3	heterozygote	NA	heterozygote
Mmp11	Albumin	IMPC_CBC_007_001	adult only	0	1	homozygote	NA	homozygote
Mmp11	CD25+ percentage of CD4+ T cells	ESLIM_018_001_004	adult only	0	1	heterozygote	NA	heterozygote
Mmp11	Mean cell hemoglobin concentration	IMPC_HEM_007_001	adult only	0	1	homozygote	NA	homozygote
Mmp11	Mean corpuscular hemoglobin	IMPC_HEM_006_001	adult only	0	1	homozygote	NA	homozygote
Mmp11	Monocyte cell count	IMPC_HEM_034_001	adult only	0	1	homozygote	NA	homozygote
Mmp11	Monocyte differential count	IMPC_HEM_033_001	adult only	0	1	homozygote	NA	homozygote
Mmp11	Right total retinal thickness	IMPC_EYE_062_001	adult only	0	1	homozygote	NA	homozygote
Mmp11	Skin color - tail	IMPC_CSD_061_001	adult only	0	1	homozygote	NA	homozygote
Mmp11	Tail - morphology	IMPC_CSD_004_001	adult only	0	1	homozygote	NA	homozygote
Mmp11	Triglycerides	ESLIM_021_001_003	adult only	0	1	heterozygote	NA	heterozygote
Mmp11	Visual abnormality	ESLIM_020_001_004	adult only	0	1	heterozygote	NA	heterozygote
Mtch2	Monocyte cell count	IMPC_HEM_034_001	adult only	0	1	heterozygote	NA	heterozygote
Mtch2	Monocyte differential count	IMPC_HEM_033_001	adult only	0	1	heterozygote	NA	heterozygote
Mtch2	Outcome	IMPC_EVM_001_001	embryo only	1	0	homozygote	homozygote	NA
Mtch2	Shape of vertebrae	IMPC_XRY_018_001	adult only	0	1	heterozygote	NA	heterozygote
Mtch2	Viability Outcome	IMPC_VIA_001_001	adult only	0	1	homozygote	NA	homozygote
Ndel1	Delayed embryonic development	IMPC_GEM_075_001	embryo only	1	0	homozygote	homozygote	NA
Ndel1	Embryo Size	IMPC_GEM_019_001	embryo only	1	0	homozygote	homozygote	NA
Ndel1	Embryo Size	IMPC_GEP_022_001	embryo only	1	0	homozygote	homozygote	NA
Ndel1	Respiratory System	IMPC_GEP_052_001	embryo only	1	0	homozygote	homozygote	NA
Ndel1	Tail Morphology	IMPC_GEM_029_001	embryo only	1	0	homozygote	homozygote	NA
Ndel1	Viability Outcome	IMPC_VIA_001_001	adult only	0	1	homozygote	NA	homozygote
Ndufb5	Allantois Morphology	IMPC_GEL_014_001	embryo only	1	0	homozygote	homozygote	NA
Ndufb5	Delayed embryonic development	IMPC_GEL_063_001	embryo only	2	0	heterozygote; homozygote	heterozygote; homozygote	NA
Ndufb5	Embryo Size	IMPC_GEL_032_001	embryo only	1	0	homozygote	homozygote	NA
Ndufb5	Embryo turning	IMPC_GEL_011_001	embryo only	1	0	homozygote	homozygote	NA
Ndufb5	Forebrain	IMPC_GEL_028_001	embryo only	1	0	homozygote	homozygote	NA
Ndufb5	Heart looping	IMPC_GEL_057_001	embryo only	1	0	homozygote	homozygote	NA
Ndufb5	Heart morphology	IMPC_GEL_058_001	embryo only	1	0	homozygote	homozygote	NA
Ndufb5	Homozygous animals viability	IMPC_VIA_067_001	adult only	0	1	homozygote	NA	homozygote
Ndufb5	Homozygous females viability	IMPC_VIA_064_001	adult only	0	1	homozygote	NA	homozygote
Ndufb5	Homozygous males viability	IMPC_VIA_063_001	adult only	0	1	homozygote	NA	homozygote
Ndufb5	Midbrain	IMPC_GEL_029_001	embryo only	1	0	homozygote	homozygote	NA
Ndufb5	Neural tube closure	IMPC_GEL_027_001	embryo only	1	0	homozygote	homozygote	NA
Ndufb5	Neural tube morphology	IMPC_GEL_060_001	embryo only	1	0	homozygote	homozygote	NA
Ndufb5	Outcome	IMPC_EVM_001_001	embryo only	1	0	homozygote	homozygote	NA
Ndufb5	Tail bud morphology	IMPC_GEL_033_001	embryo only	1	0	homozygote	homozygote	NA
Nemf	Glucose	IMPC_CBC_018_001	adult only	0	1	heterozygote	NA	heterozygote
Nemf	Heart weight	IMPC_HWT_008_001	adult only	0	1	heterozygote	NA	heterozygote
Nemf	Tail Morphology	IMPC_GEP_038_001	embryo only	1	0	homozygote	homozygote	NA
Nemf	Viability Outcome	IMPC_VIA_001_001	adult only	0	1	homozygote	NA	homozygote
Nisch	Area under glucose response curve	IMPC_IPG_012_001	adult only	0	2	heterozygote; homozygote	NA	heterozygote; homozygote
Nisch	BMC/Body weight	IMPC_DXA_007_001	adult only	0	1	homozygote	NA	homozygote
Nisch	Bone Area	IMPC_DXA_010_001	adult only	0	2	heterozygote; homozygote	NA	heterozygote; homozygote
Nisch	Bone Mineral Content (excluding skull)	IMPC_DXA_005_001	adult only	0	1	homozygote	NA	homozygote
Nisch	Center permanence time	IMPC_OFD_016_001	adult only	0	1	homozygote	NA	homozygote
Nisch	Center resting time	IMPC_OFD_015_001	adult only	0	1	homozygote	NA	homozygote
Nisch	HDL-cholesterol	IMPC_CBC_016_001	adult only	0	1	homozygote	NA	homozygote
Nisch	Head bobbing	IMPC_CSD_080_001	adult only	0	2	heterozygote; homozygote	NA	heterozygote; homozygote
Nisch	Maxilla/Pre-maxilla	IMPC_XRY_003_001	adult only	0	1	homozygote	NA	homozygote
Nisch	Percentage center time	IMPC_OFD_022_001	adult only	0	1	homozygote	NA	homozygote
Nisch	Periphery distance travelled	IMPC_OFD_010_001	adult only	0	1	homozygote	NA	homozygote
Nisch	Phosphorus	IMPC_CBC_010_001	adult only	0	1	homozygote	NA	homozygote
Nisch	Shape of spine	IMPC_XRY_055_001	adult only	0	1	homozygote	NA	homozygote
Nisch	Skull shape	IMPC_XRY_001_001	adult only	0	1	homozygote	NA	homozygote
Nisch	Total cholesterol	IMPC_CBC_015_001	adult only	0	1	homozygote	NA	homozygote
Nisch	Triglycerides	IMPC_CBC_017_001	adult only	0	1	homozygote	NA	homozygote
Nog	Alkaline phosphatase	IMPC_CBC_014_001	adult only	0	1	heterozygote	NA	heterozygote
Nog	Bone Area	IMPC_DXA_010_001	adult only	0	1	heterozygote	NA	heterozygote
Nog	Branchial arch morphology	IMPC_GEL_024_001	embryo only	1	0	homozygote	homozygote	NA
Nog	Delayed embryonic development	IMPC_GEL_063_001	embryo only	1	0	homozygote	homozygote	NA
Nog	Edema	IMPC_GEO_064_001	embryo only	1	0	heterozygote	heterozygote	NA
Nog	Embryo turning	IMPC_GEL_011_001	embryo only	1	0	homozygote	homozygote	NA
Nog	Forebrain	IMPC_GEL_028_001	embryo only	1	0	homozygote	homozygote	NA
Nog	Heart morphology	IMPC_GEL_058_001	embryo only	1	0	homozygote	homozygote	NA
Nog	Homozygous animals viability	IMPC_VIA_067_001	adult only	0	1	homozygote	NA	homozygote
Nog	Homozygous females viability	IMPC_VIA_064_001	adult only	0	1	homozygote	NA	homozygote
Nog	Homozygous males viability	IMPC_VIA_063_001	adult only	0	1	homozygote	NA	homozygote
Nog	Kidney	IMPC_PAT_017_002	adult only	0	1	heterozygote	NA	heterozygote
Nog	Neural tube closure	IMPC_GEL_027_001	embryo only	1	0	homozygote	homozygote	NA
Nog	Neural tube morphology	IMPC_GEL_060_001	embryo only	1	0	homozygote	homozygote	NA
Nog	Number of caudal vertebrae	IMPC_XRY_017_001	adult only	0	1	heterozygote	NA	heterozygote
Nog	Optic vesicle morphology	IMPC_GEL_061_001	embryo only	1	0	homozygote	homozygote	NA
Nog	Placenta Morphology	IMPC_GPO_002_001	embryo only	1	0	heterozygote	heterozygote	NA
Nog	Snout size	IMPC_CSD_028_001	adult only	0	1	heterozygote	NA	heterozygote
Nog	Somite Morphology	IMPC_GEL_064_001	embryo only	1	0	homozygote	homozygote	NA
Nog	Vascular morphology	IMPC_GEL_066_001	embryo only	1	0	homozygote	homozygote	NA
Nog	Visceral yolk sac morphology	IMPC_GEL_018_001	embryo only	1	0	homozygote	homozygote	NA
Nog	Vitelline vasculature morphology	IMPC_GEL_015_001	embryo only	1	0	homozygote	homozygote	NA
Nono	Latency to first transition into dark	IMPC_LDT_006_001	adult only	0	2	hemizygote; homozygote	NA	hemizygote; homozygote
Nono	Limb grasp	IMPC_CSD_039_001	adult only	0	1	hemizygote	NA	hemizygote
Nono	Tail - length	IMPC_CSD_002_001	adult only	0	1	hemizygote	NA	hemizygote
Notch1	Forelimb grip strength normalised against body weight	IMPC_GRS_010_001	adult only	0	1	heterozygote	NA	heterozygote
Notch1	Response amplitude - S	IMPC_ACS_006_001	adult only	0	1	heterozygote	NA	heterozygote
Notch1	Shape of vertebrae	IMPC_XRY_018_001	adult only	0	1	heterozygote	NA	heterozygote
Notch1	Viability Outcome	IMPC_VIA_001_001	adult only	0	1	homozygote	NA	homozygote
Npr2	Activity (body position)	IMPC_CSD_029_001	adult only	0	1	homozygote	NA	homozygote
Npr2	Alkaline phosphatase	IMPC_CBC_014_001	adult only	0	1	homozygote	NA	homozygote
Npr2	Conditioning Baseline % Freezing Time	IMPC_FEA_003_001	adult only	0	1	homozygote	NA	homozygote
Npr2	Cue Baseline % Freezing Time	IMPC_FEA_015_001	adult only	0	1	homozygote	NA	homozygote
Npr2	Difference in Cue Tone and Cue Baseline % Freezing	IMPC_FEA_106_001	adult only	0	1	homozygote	NA	homozygote
Npr2	Forelimb and hindlimb grip strength normalised against body weight	IMPC_GRS_011_001	adult only	0	1	heterozygote	NA	heterozygote
Npr2	Forelimbs - size	IMPC_CSD_019_001	adult only	0	1	homozygote	NA	homozygote
Npr2	Gait	IMPC_CSD_033_001	adult only	0	1	homozygote	NA	homozygote
Npr2	Head morphology	IMPC_CSD_026_001	adult only	0	1	homozygote	NA	homozygote
Npr2	Head size	IMPC_CSD_025_001	adult only	0	1	homozygote	NA	homozygote
Npr2	Hindlimbs - size	IMPC_CSD_022_001	adult only	0	1	homozygote	NA	homozygote
Npr2	Limb grasp	IMPC_CSD_039_001	adult only	0	1	homozygote	NA	homozygote
Npr2	Snout size	IMPC_CSD_028_001	adult only	0	2	heterozygote; homozygote	NA	heterozygote; homozygote
Npr2	Tail - length	IMPC_CSD_002_001	adult only	0	1	homozygote	NA	homozygote
Npr2	Tail - thickness	IMPC_CSD_003_001	adult only	0	2	heterozygote; homozygote	NA	heterozygote; homozygote
Npr2	Tremor	IMPC_CSD_030_001	adult only	0	1	homozygote	NA	homozygote
Npr2	Trunk curl	IMPC_CSD_038_001	adult only	0	1	homozygote	NA	homozygote
Npr2	Viability Outcome	IMPC_VIA_001_001	adult only	0	1	homozygote	NA	homozygote
Nr6a1	Allantois Morphology	IMPC_GEL_014_001	embryo only	1	0	homozygote	homozygote	NA
Nr6a1	Body length	ESLIM_005_001_006	adult only	0	1	heterozygote	NA	heterozygote
Nr6a1	Branchial arch morphology	IMPC_GEL_024_001	embryo only	1	0	homozygote	homozygote	NA
Nr6a1	Chorioallantoic fusion	IMPC_GEL_019_001	embryo only	1	0	homozygote	homozygote	NA
Nr6a1	Delayed embryonic development	IMPC_GEL_063_001	embryo only	1	0	homozygote	homozygote	NA
Nr6a1	Embryo Size	IMPC_GEL_032_001	embryo only	1	0	homozygote	homozygote	NA
Nr6a1	Embryo turning	IMPC_GEL_011_001	embryo only	1	0	homozygote	homozygote	NA
Nr6a1	Forebrain	IMPC_GEL_028_001	embryo only	1	0	homozygote	homozygote	NA
Nr6a1	Heart looping	IMPC_GEL_057_001	embryo only	1	0	homozygote	homozygote	NA
Nr6a1	Heart morphology	IMPC_GEL_058_001	embryo only	1	0	homozygote	homozygote	NA
Nr6a1	Hindbrain	IMPC_GEL_030_001	embryo only	1	0	homozygote	homozygote	NA
Nr6a1	Homozygous animals viability	IMPC_VIA_067_001	adult only	0	1	homozygote	NA	homozygote
Nr6a1	Homozygous females viability	IMPC_VIA_064_001	adult only	0	1	homozygote	NA	homozygote
Nr6a1	Homozygous males viability	IMPC_VIA_063_001	adult only	0	1	homozygote	NA	homozygote
Nr6a1	Midbrain	IMPC_GEL_029_001	embryo only	1	0	homozygote	homozygote	NA
Nr6a1	Neural tube closure	IMPC_GEL_027_001	embryo only	1	0	homozygote	homozygote	NA
Nr6a1	Neural tube morphology	IMPC_GEL_060_001	embryo only	1	0	homozygote	homozygote	NA
Nr6a1	Optic vesicle morphology	IMPC_GEL_061_001	embryo only	1	0	homozygote	homozygote	NA
Nr6a1	Outcome	IMPC_EVM_001_001	embryo only	1	0	homozygote	homozygote	NA
Nr6a1	Pale yolk sac	IMPC_GEL_017_002	embryo only	1	0	homozygote	homozygote	NA
Nr6a1	Pericardium Morphology	IMPC_GEL_006_001	embryo only	1	0	homozygote	homozygote	NA
Nr6a1	PP3 + pulse startle magnitude	ESLIM_011_001_009	adult only	0	1	heterozygote	NA	heterozygote
Nr6a1	PP4 + pulse startle magnitude	ESLIM_011_001_010	adult only	0	1	heterozygote	NA	heterozygote
Nr6a1	PP4 startle magnitude	ESLIM_011_001_005	adult only	0	1	heterozygote	NA	heterozygote
Nr6a1	Severely Dysmorphic	IMPC_GEL_055_001	embryo only	1	0	homozygote	homozygote	NA
Nr6a1	Somite Morphology	IMPC_GEL_064_001	embryo only	1	0	homozygote	homozygote	NA
Nr6a1	Tail bud morphology	IMPC_GEL_033_001	embryo only	1	0	homozygote	homozygote	NA
Nr6a1	Visceral yolk sac morphology	IMPC_GEL_018_001	embryo only	1	0	homozygote	homozygote	NA
Opa1	Branchial arch morphology	IMPC_GEL_024_001	embryo only	1	0	homozygote	homozygote	NA
Opa1	Delayed embryonic development	IMPC_GEL_063_001	embryo only	1	0	homozygote	homozygote	NA
Opa1	Embryo Size	IMPC_GEL_032_001	embryo only	1	0	homozygote	homozygote	NA
Opa1	Embryo turning	IMPC_GEL_011_001	embryo only	1	0	homozygote	homozygote	NA
Opa1	Forebrain	IMPC_GEL_028_001	embryo only	1	0	homozygote	homozygote	NA
Opa1	Heart morphology	IMPC_GEL_058_001	embryo only	1	0	homozygote	homozygote	NA
Opa1	Homozygous animals viability	IMPC_VIA_067_001	adult only	0	1	homozygote	NA	homozygote
Opa1	Homozygous females viability	IMPC_VIA_064_001	adult only	0	1	homozygote	NA	homozygote
Opa1	Homozygous males viability	IMPC_VIA_063_001	adult only	0	1	homozygote	NA	homozygote
Opa1	Neural tube closure	IMPC_GEL_027_001	embryo only	1	0	homozygote	homozygote	NA
Opa1	Neural tube morphology	IMPC_GEL_060_001	embryo only	1	0	homozygote	homozygote	NA
Opa1	Outcome	IMPC_EVM_001_001	embryo only	1	0	homozygote	homozygote	NA
Opa1	Somite Morphology	IMPC_GEL_064_001	embryo only	1	0	homozygote	homozygote	NA
Opa1	Visceral yolk sac morphology	IMPC_GEL_018_001	embryo only	1	0	homozygote	homozygote	NA
Os9	Fusion of vertebrae	IMPC_XRY_019_001	adult only	0	1	homozygote	NA	homozygote
Os9	Skull shape	IMPC_XRY_001_001	adult only	0	1	homozygote	NA	homozygote
Os9	Snout morphology	MGP_CSD_066_001	adult only	0	1	homozygote	NA	homozygote
Os9	Teeth	IMPC_XRY_005_001	adult only	0	1	homozygote	NA	homozygote
Pabpc4	Heart weight	IMPC_HWT_008_001	adult only	0	1	homozygote	NA	homozygote
Pabpc4	Shape of spine	IMPC_XRY_055_001	adult only	0	1	homozygote	NA	homozygote
Pabpc4	Total cholesterol	IMPC_CBC_015_001	adult only	0	1	homozygote	NA	homozygote
Pals2	BMC/Body weight	IMPC_DXA_007_001	adult only	0	1	homozygote	NA	homozygote
Pals2	Body length	IMPC_DXA_006_001	adult only	0	1	homozygote	NA	homozygote
Pals2	Bone Area	IMPC_DXA_010_001	adult only	0	1	homozygote	NA	homozygote
Pals2	Bone Mineral Content (excluding skull)	IMPC_DXA_005_001	adult only	0	1	homozygote	NA	homozygote
Pals2	Fat mass	IMPC_DXA_002_001	adult only	0	1	homozygote	NA	homozygote
Pals2	Fat/Body weight	IMPC_DXA_009_001	adult only	0	1	homozygote	NA	homozygote
Pals2	Fusion of processes	IMPC_XRY_061_001	adult only	0	1	homozygote	NA	homozygote
Pals2	Spleen	IMPC_PAT_016_002	adult only	0	1	homozygote	NA	homozygote
Pals2	Stomach	IMPC_PAT_012_002	adult only	0	1	homozygote	NA	homozygote
Pals2	Tibia length	IMPC_XRY_033_001	adult only	0	1	homozygote	NA	homozygote
Parp4	Creatinine	IMPC_CBC_005_001	adult only	0	1	homozygote	NA	homozygote
Parp4	Kidney	IMPC_PAT_017_002	adult only	0	2	homozygote	NA	homozygote
Parp4	Latency to first transition into dark	IMPC_LDT_006_001	adult only	0	1	homozygote	NA	homozygote
Parp4	Number of caudal vertebrae	IMPC_XRY_017_001	adult only	0	1	homozygote	NA	homozygote
Parp4	Total cholesterol	IMPC_CBC_015_001	adult only	0	1	homozygote	NA	homozygote
Pcgf2	BMC/Body weight	IMPC_DXA_007_001	adult only	0	1	heterozygote	NA	heterozygote
Pcgf2	Homozygous animals viability	IMPC_VIA_067_001	adult only	0	1	homozygote	NA	homozygote
Pcgf2	Homozygous females viability	IMPC_VIA_064_001	adult only	0	1	homozygote	NA	homozygote
Pcgf2	Homozygous males viability	IMPC_VIA_063_001	adult only	0	1	homozygote	NA	homozygote
Pcgf2	Number of lumbar vertebrae	IMPC_XRY_015_001	adult only	0	1	heterozygote	NA	heterozygote
Pcgf2	Spleen	IMPC_PAT_016_002	adult only	0	1	heterozygote	NA	heterozygote
Pcgf2	Testes	IMPC_PAT_024_002	adult only	0	3	heterozygote	NA	heterozygote
Pcgf3	Cleft palate	IMPC_GEP_076_001	embryo only	1	0	homozygote	homozygote	NA
Pcgf3	Curl or short tail	IMPC_GEP_078_001	embryo only	1	0	homozygote	homozygote	NA
Pcgf3	Embryo Size	IMPC_GEP_022_001	embryo only	1	0	homozygote	homozygote	NA
Pcgf3	Facial Cleft	IMPC_GEP_018_002	embryo only	1	0	homozygote	homozygote	NA
Pcgf3	Facial hypoplasia	IMPC_GEP_079_001	embryo only	1	0	homozygote	homozygote	NA
Pcgf3	Facial Morphology	IMPC_GEP_017_001	embryo only	1	0	homozygote	homozygote	NA
Pcgf3	Homozygous animals viability	IMPC_VIA_067_001	adult only	0	1	homozygote	NA	homozygote
Pcgf3	Homozygous females viability	IMPC_VIA_064_001	adult only	0	1	homozygote	NA	homozygote
Pcgf3	Homozygous males viability	IMPC_VIA_063_001	adult only	0	1	homozygote	NA	homozygote
Pcgf3	Limb morphology	IMPC_GEP_084_001	embryo only	1	0	homozygote	homozygote	NA
Pcgf3	Microphthalmia	IMPC_GEP_059_002	embryo only	1	0	homozygote	homozygote	NA
Pcgf3	Periphery average speed	IMPC_OFD_013_001	adult only	0	1	heterozygote	NA	heterozygote
Pcgf3	Polydactyly	IMPC_GEP_039_002	embryo only	1	0	homozygote	homozygote	NA
Pcgf3	Syndactyly	IMPC_GEP_082_001	embryo only	1	0	homozygote	homozygote	NA
Pcgf3	Whole arena average speed	IMPC_OFD_009_001	adult only	0	1	heterozygote	NA	heterozygote
Pcsk5	Body wall morphology	IMPC_GEP_024_001	embryo only	1	0	homozygote	homozygote	NA
Pcsk5	Bone Mineral Content (excluding skull)	IMPC_DXA_005_001	adult only	0	1	heterozygote	NA	heterozygote
Pcsk5	Calcium	IMPC_CBC_009_001	adult only	0	1	heterozygote	NA	heterozygote
Pcsk5	Center distance travelled	JAX_OFD_014_001	adult only	0	1	heterozygote	NA	heterozygote
Pcsk5	Cleft palate	IMPC_GEP_076_001	embryo only	1	0	homozygote	homozygote	NA
Pcsk5	Delayed embryonic development	IMPC_GEM_075_001	embryo only	1	0	homozygote	homozygote	NA
Pcsk5	Embryo Size	IMPC_GEM_019_001	embryo only	1	0	homozygote	homozygote	NA
Pcsk5	Embryo Size	IMPC_GEO_019_001	embryo only	1	0	homozygote	homozygote	NA
Pcsk5	Embryo Size	IMPC_GEP_022_001	embryo only	1	0	homozygote	homozygote	NA
Pcsk5	Facial Morphology	IMPC_GEP_017_001	embryo only	1	0	homozygote	homozygote	NA
Pcsk5	Fasted blood glucose concentration	IMPC_IPG_010_001	adult only	0	1	heterozygote	NA	heterozygote
Pcsk5	HDL cholesterol	JAX_PLC_002_001	adult only	0	1	heterozygote	NA	heterozygote
Pcsk5	Heart weight	IMPC_HWT_008_001	adult only	0	1	heterozygote	NA	heterozygote
Pcsk5	Hemorrhage	IMPC_GEO_009_002	embryo only	1	0	homozygote	homozygote	NA
Pcsk5	Hemorrhage	IMPC_GEP_011_002	embryo only	1	0	homozygote	homozygote	NA
Pcsk5	Lean mass	IMPC_DXA_003_001	adult only	0	1	heterozygote	NA	heterozygote
Pcsk5	Limb Bud Morphology	IMPC_GEM_027_001	embryo only	1	0	homozygote	homozygote	NA
Pcsk5	Limb morphology	IMPC_GEO_065_001	embryo only	1	0	homozygote	homozygote	NA
Pcsk5	Limb morphology	IMPC_GEP_084_001	embryo only	1	0	homozygote	homozygote	NA
Pcsk5	Neural Tube Closure	IMPC_GEM_036_001	embryo only	1	0	homozygote	homozygote	NA
Pcsk5	Tail Morphology	IMPC_GEM_029_001	embryo only	1	0	homozygote	homozygote	NA
Pcsk5	Tail Morphology	IMPC_GEO_033_001	embryo only	1	0	homozygote	homozygote	NA
Pcsk5	Tail Morphology	IMPC_GEP_038_001	embryo only	1	0	homozygote	homozygote	NA
Pcsk5	Total cholesterol	JAX_PLC_001_001	adult only	0	1	heterozygote	NA	heterozygote
Pcsk5	Viability Outcome	IMPC_VIA_001_001	adult only	0	1	homozygote	NA	homozygote
Pde5a	Body length	UCD_OWT_029_001	adult only	0	1	heterozygote	NA	heterozygote
Pde5a	Liver	IMPC_PAT_010_002	adult only	0	1	heterozygote	NA	heterozygote
Pde5a	Number of caudal vertebrae	IMPC_XRY_017_001	adult only	0	1	heterozygote	NA	heterozygote
Pde5a	Spleen	IMPC_PAT_016_002	adult only	0	1	heterozygote	NA	heterozygote
Pdhb	Branchial arch morphology	IMPC_GEL_024_001	embryo only	1	0	homozygote	homozygote	NA
Pdhb	Delayed embryonic development	IMPC_GEL_063_001	embryo only	1	0	homozygote	homozygote	NA
Pdhb	Embryo Size	IMPC_GEL_032_001	embryo only	1	0	homozygote	homozygote	NA
Pdhb	Embryo turning	IMPC_GEL_011_001	embryo only	1	0	homozygote	homozygote	NA
Pdhb	Forebrain	IMPC_GEL_028_001	embryo only	1	0	homozygote	homozygote	NA
Pdhb	Homozygous animals viability	IMPC_VIA_067_001	adult only	0	1	homozygote	NA	homozygote
Pdhb	Homozygous females viability	IMPC_VIA_064_001	adult only	0	1	homozygote	NA	homozygote
Pdhb	Homozygous males viability	IMPC_VIA_063_001	adult only	0	1	homozygote	NA	homozygote
Pdhb	Neural tube morphology	IMPC_GEL_060_001	embryo only	1	0	homozygote	homozygote	NA
Pdhb	Outcome	IMPC_EVM_001_001	embryo only	1	0	homozygote	homozygote	NA
Pdhb	Retinal Blood Vessels Structure	IMPC_EYE_025_001	adult only	0	1	heterozygote	NA	heterozygote
Pdhb	Somite Morphology	IMPC_GEL_064_001	embryo only	1	0	homozygote	homozygote	NA
Pdss2	Fat mass	IMPC_DXA_002_001	adult only	0	1	heterozygote	NA	heterozygote
Pdss2	Fat/Body weight	IMPC_DXA_009_001	adult only	0	1	heterozygote	NA	heterozygote
Pdss2	Fusion of vertebrae	IMPC_XRY_019_001	adult only	0	1	heterozygote	NA	heterozygote
Pdss2	Lower teeth appearance	IMPC_CSD_070_001	adult only	0	1	heterozygote	NA	heterozygote
Pdss2	Outcome	IMPC_EVL_001_001	embryo only	1	0	homozygote	homozygote	NA
Pdss2	Outcome	IMPC_EVM_001_001	embryo only	1	0	homozygote	homozygote	NA
Pdss2	Percentage center movement time	IMPC_OFD_050_001	adult only	0	1	heterozygote	NA	heterozygote
Pdss2	Periphery permanence time	IMPC_OFD_012_001	adult only	0	1	heterozygote	NA	heterozygote
Pdss2	Platelet count	IMPC_HEM_008_001	adult only	0	1	heterozygote	NA	heterozygote
Pdss2	Total bilirubin	IMPC_CBC_008_001	adult only	0	1	heterozygote	NA	heterozygote
Pdss2	Viability Outcome	IMPC_VIA_001_001	adult only	0	1	homozygote	NA	homozygote
Pfdn1	Activity (body position)	IMPC_CSD_029_001	adult only	0	1	heterozygote	NA	heterozygote
Pfdn1	Cleft palate	IMPC_GEP_076_001	embryo only	1	0	homozygote	homozygote	NA
Pfdn1	Embryo Size	IMPC_GEP_022_001	embryo only	1	0	homozygote	homozygote	NA
Pfdn1	Hemorrhage	IMPC_GEP_011_002	embryo only	1	0	homozygote	homozygote	NA
Pfdn1	Limb grasp	IMPC_CSD_039_001	adult only	0	1	heterozygote	NA	heterozygote
Pfdn1	Locomotor activity	IMPC_CSD_032_001	adult only	0	1	heterozygote	NA	heterozygote
Pfdn1	Tail Morphology	IMPC_GEP_038_001	embryo only	1	0	homozygote	homozygote	NA
Pfdn1	Viability Outcome	IMPC_VIA_001_001	adult only	0	1	homozygote	NA	homozygote
Pfdn5	Craniofacial morphology	IMPC_GEO_063_001	embryo only	1	0	homozygote	homozygote	NA
Pfdn5	Delayed embryonic development	IMPC_GEO_069_001	embryo only	1	0	homozygote	homozygote	NA
Pfdn5	Edema	IMPC_GEO_064_001	embryo only	1	0	homozygote	homozygote	NA
Pfdn5	Embryo Size	IMPC_GEM_019_001	embryo only	1	0	homozygote	homozygote	NA
Pfdn5	Embryo Size	IMPC_GEO_019_001	embryo only	1	0	homozygote	homozygote	NA
Pfdn5	Fat mass	IMPC_DXA_002_001	adult only	0	1	heterozygote	NA	heterozygote
Pfdn5	Fat/Body weight	IMPC_DXA_009_001	adult only	0	1	heterozygote	NA	heterozygote
Pfdn5	Homozygous animals viability	IMPC_VIA_067_001	adult only	0	1	homozygote	NA	homozygote
Pfdn5	Homozygous females viability	IMPC_VIA_064_001	adult only	0	1	homozygote	NA	homozygote
Pfdn5	Homozygous males viability	IMPC_VIA_063_001	adult only	0	1	homozygote	NA	homozygote
Pfdn5	Lean mass	IMPC_DXA_003_001	adult only	0	1	heterozygote	NA	heterozygote
Pfdn5	Outcome	IMPC_EVP_001_001	embryo only	1	0	homozygote	homozygote	NA
Pfdn5	Skin Coloration	IMPC_GEO_030_001	embryo only	1	0	homozygote	homozygote	NA
Pfdn5	Tail Morphology	IMPC_GEO_033_001	embryo only	1	0	homozygote	homozygote	NA
Pfn4	baseline Enhanced pause	TCP_CHL_081_001	adult only	0	1	homozygote	NA	homozygote
Pfn4	baseline Expiratory time	TCP_CHL_076_001	adult only	0	1	homozygote	NA	homozygote
Pfn4	baseline Frequency of breathing	TCP_CHL_051_001	adult only	0	1	homozygote	NA	homozygote
Pfn4	PBS Inspiratory time	TCP_CHL_072_001	adult only	0	1	homozygote	NA	homozygote
Pfn4	Tail - morphology	IMPC_CSD_004_001	adult only	0	1	homozygote	NA	homozygote
Pigq	Allantois Morphology	IMPC_GEL_014_001	embryo only	1	0	homozygote	homozygote	NA
Pigq	Branchial arch morphology	IMPC_GEL_024_001	embryo only	1	0	homozygote	homozygote	NA
Pigq	Chorioallantoic fusion	IMPC_GEL_019_001	embryo only	1	0	homozygote	homozygote	NA
Pigq	Delayed embryonic development	IMPC_GEL_063_001	embryo only	1	0	homozygote	homozygote	NA
Pigq	Edema	IMPC_GEL_056_001	embryo only	1	0	homozygote	homozygote	NA
Pigq	Embryo Size	IMPC_GEL_032_001	embryo only	1	0	homozygote	homozygote	NA
Pigq	Embryo turning	IMPC_GEL_011_001	embryo only	1	0	homozygote	homozygote	NA
Pigq	Forebrain	IMPC_GEL_028_001	embryo only	1	0	homozygote	homozygote	NA
Pigq	Heart looping	IMPC_GEL_057_001	embryo only	1	0	homozygote	homozygote	NA
Pigq	Heart morphology	IMPC_GEL_058_001	embryo only	1	0	homozygote	homozygote	NA
Pigq	Hindbrain	IMPC_GEL_030_001	embryo only	1	0	homozygote	homozygote	NA
Pigq	Homozygous animals viability	IMPC_VIA_067_001	adult only	0	1	homozygote	NA	homozygote
Pigq	Homozygous females viability	IMPC_VIA_064_001	adult only	0	1	homozygote	NA	homozygote
Pigq	Homozygous males viability	IMPC_VIA_063_001	adult only	0	1	homozygote	NA	homozygote
Pigq	Initial response to glucose challenge	IMPC_IPG_011_001	adult only	0	1	heterozygote	NA	heterozygote
Pigq	Left-right axis patterning	IMPC_GEL_065_001	embryo only	1	0	homozygote	homozygote	NA
Pigq	Left anterior chamber depth	IMPC_EYE_067_001	adult only	0	1	heterozygote	NA	heterozygote
Pigq	Left corneal thickness	IMPC_EYE_066_001	adult only	0	1	heterozygote	NA	heterozygote
Pigq	Left inner nuclear layer	IMPC_EYE_069_001	adult only	0	1	heterozygote	NA	heterozygote
Pigq	Left outer nuclear layer	IMPC_EYE_070_001	adult only	0	1	heterozygote	NA	heterozygote
Pigq	Left total retinal thickness	IMPC_EYE_068_001	adult only	0	1	heterozygote	NA	heterozygote
Pigq	Limb Bud Morphology	IMPC_GEL_038_001	embryo only	1	0	homozygote	homozygote	NA
Pigq	Midbrain	IMPC_GEL_029_001	embryo only	1	0	homozygote	homozygote	NA
Pigq	Neural tube closure	IMPC_GEL_027_001	embryo only	1	0	homozygote	homozygote	NA
Pigq	Neural tube morphology	IMPC_GEL_060_001	embryo only	1	0	homozygote	homozygote	NA
Pigq	Optic vesicle morphology	IMPC_GEL_061_001	embryo only	1	0	homozygote	homozygote	NA
Pigq	Otic vesicle morphology	IMPC_GEL_042_001	embryo only	1	0	homozygote	homozygote	NA
Pigq	Outcome	IMPC_EVM_001_001	embryo only	1	0	homozygote	homozygote	NA
Pigq	Pale yolk sac	IMPC_GEL_017_002	embryo only	1	0	homozygote	homozygote	NA
Pigq	Pallor	IMPC_GEL_036_002	embryo only	1	0	homozygote	homozygote	NA
Pigq	Pericardium Morphology	IMPC_GEL_006_001	embryo only	1	0	homozygote	homozygote	NA
Pigq	PR	IMPC_ECG_006_001	adult only	0	1	heterozygote	NA	heterozygote
Pigq	Retinal Blood Vessels	IMPC_EYE_024_001	adult only	0	1	heterozygote	NA	heterozygote
Pigq	Right inner nuclear layer	IMPC_EYE_063_001	adult only	0	1	heterozygote	NA	heterozygote
Pigq	Right total retinal thickness	IMPC_EYE_062_001	adult only	0	1	heterozygote	NA	heterozygote
Pigq	Severely Dysmorphic	IMPC_GEL_055_001	embryo only	1	0	homozygote	homozygote	NA
Pigq	Somite Morphology	IMPC_GEL_064_001	embryo only	1	0	homozygote	homozygote	NA
Pigq	Tail bud morphology	IMPC_GEL_033_001	embryo only	1	0	homozygote	homozygote	NA
Pigq	Vascular morphology	IMPC_GEL_066_001	embryo only	1	0	homozygote	homozygote	NA
Pigq	Visceral yolk sac morphology	IMPC_GEL_018_001	embryo only	1	0	homozygote	homozygote	NA
Pigq	Vitelline vasculature morphology	IMPC_GEL_015_001	embryo only	1	0	homozygote	homozygote	NA
Pitx1	Cornea	IMPC_EYE_007_001	adult only	0	1	heterozygote	NA	heterozygote
Pitx1	Digit integrity	IMPC_XRY_031_001	adult only	0	1	heterozygote	NA	heterozygote
Pitx1	Femur	IMPC_XRY_024_001	adult only	0	1	heterozygote	NA	heterozygote
Pitx1	Hindpaw digit count	MGP_CSD_106_001	adult only	0	1	heterozygote	NA	heterozygote
Pitx1	Hindpaw digit fusion	MGP_CSD_109_001	adult only	0	1	heterozygote	NA	heterozygote
Pitx1	Hindpaw digit morphology	MGP_CSD_108_001	adult only	0	1	heterozygote	NA	heterozygote
Pitx1	Hindpaw morphology	MGP_CSD_104_001	adult only	0	1	heterozygote	NA	heterozygote
Pitx1	Hindpaw nail count	MGP_CSD_110_001	adult only	0	1	heterozygote	NA	heterozygote
Pitx1	Joints	IMPC_XRY_027_001	adult only	0	1	heterozygote	NA	heterozygote
Pitx1	Polysyndactylism	IMPC_XRY_062_001	adult only	0	1	heterozygote	NA	heterozygote
Pitx1	Tibia	IMPC_XRY_025_001	adult only	0	1	heterozygote	NA	heterozygote
Pitx1	Transitional vertebrae	IMPC_XRY_060_001	adult only	0	1	heterozygote	NA	heterozygote
Pitx1	Viability Outcome	IMPC_VIA_001_001	adult only	0	1	homozygote	NA	homozygote
Pld5	HDL-cholesterol	IMPC_CBC_016_001	adult only	0	1	homozygote	NA	homozygote
Pld5	Lean mass	IMPC_DXA_003_001	adult only	0	1	homozygote	NA	homozygote
Pld5	Mean platelet volume	IMPC_HEM_019_001	adult only	0	1	homozygote	NA	homozygote
Pld5	Red blood cell distribution width	IMPC_HEM_027_001	adult only	0	1	homozygote	NA	homozygote
Pld5	Thoracic processes	IMPC_XRY_064_001	adult only	0	1	homozygote	NA	homozygote
Plekhm1	% Pre-pulse inhibition - Global	IMPC_ACS_037_001	adult only	0	1	homozygote	NA	homozygote
Plekhm1	% Pre-pulse inhibition - PPI3	IMPC_ACS_035_001	adult only	0	1	homozygote	NA	homozygote
Plekhm1	% Pre-pulse inhibition - PPI4	IMPC_ACS_036_001	adult only	0	1	homozygote	NA	homozygote
Plekhm1	Alanine aminotransferase	IMPC_CBC_013_001	adult only	0	1	homozygote	NA	homozygote
Plekhm1	Aspartate aminotransferase	IMPC_CBC_012_001	adult only	0	1	homozygote	NA	homozygote
Plekhm1	BMC/Body weight	IMPC_DXA_007_001	adult only	0	1	homozygote	NA	homozygote
Plekhm1	Bone Mineral Content (excluding skull)	IMPC_DXA_005_001	adult only	0	1	homozygote	NA	homozygote
Plekhm1	Bone Mineral Density (excluding skull)	IMPC_DXA_004_001	adult only	0	1	homozygote	NA	homozygote
Plekhm1	Fat mass	IMPC_DXA_002_001	adult only	0	1	homozygote	NA	homozygote
Plekhm1	Fat/Body weight	IMPC_DXA_009_001	adult only	0	1	homozygote	NA	homozygote
Plekhm1	Kidney	IMPC_PAT_017_002	adult only	0	1	homozygote	NA	homozygote
Plekhm1	Optic Disc	IMPC_EYE_023_001	adult only	0	1	homozygote	NA	homozygote
Plekhm1	Shape of vertebrae	IMPC_XRY_018_001	adult only	0	1	homozygote	NA	homozygote
Plekhm1	Sternum - MPATH pathological process term	IMPC_HIS_218_002	adult only	0	1	homozygote	NA	homozygote
Plekhm1	Tibia length	IMPC_XRY_033_001	adult only	0	1	homozygote	NA	homozygote
Ppp1r35	Chloride	IMPC_CBC_003_001	adult only	0	1	heterozygote	NA	heterozygote
Ppp1r35	Delayed embryonic development	IMPC_GEL_063_001	embryo only	1	0	homozygote	homozygote	NA
Ppp1r35	Embryo Size	IMPC_GEL_032_001	embryo only	1	0	homozygote	homozygote	NA
Ppp1r35	Embryo turning	IMPC_GEL_011_001	embryo only	1	0	homozygote	homozygote	NA
Ppp1r35	Forebrain	IMPC_GEL_028_001	embryo only	1	0	homozygote	homozygote	NA
Ppp1r35	Glucose	IMPC_CBC_018_001	adult only	0	1	heterozygote	NA	heterozygote
Ppp1r35	Heart morphology	IMPC_GEL_058_001	embryo only	1	0	homozygote	homozygote	NA
Ppp1r35	Lens	IMPC_EYE_016_001	adult only	0	1	heterozygote	NA	heterozygote
Ppp1r35	Midbrain	IMPC_GEL_029_001	embryo only	1	0	homozygote	homozygote	NA
Ppp1r35	Outcome	IMPC_EVM_001_001	embryo only	1	0	homozygote	homozygote	NA
Ppp1r35	Tail bud morphology	IMPC_GEL_033_001	embryo only	1	0	homozygote	homozygote	NA
Ppp1r35	Viability Outcome	IMPC_VIA_001_001	adult only	0	1	homozygote	NA	homozygote
Ppp1r42	Fusion of vertebrae	IMPC_XRY_019_001	adult only	0	1	homozygote	NA	homozygote
Pramel17	Heart	IMPC_PAT_006_002	adult only	0	1	homozygote	NA	homozygote
Pramel17	Tail - morphology	IMPC_CSD_004_001	adult only	0	1	homozygote	NA	homozygote
Psen1	Cyanosis	IMPC_GEP_029_002	embryo only	1	0	homozygote	homozygote	NA
Psen1	Edema	IMPC_GEO_064_001	embryo only	3	0	heterozygote; homozygote	heterozygote; homozygote	NA
Psen1	Edema	IMPC_GEP_030_002	embryo only	1	0	homozygote	homozygote	NA
Psen1	Hemorrhage	IMPC_GEP_011_002	embryo only	1	0	homozygote	homozygote	NA
Psen1	Homozygous animals viability	IMPC_VIA_067_001	adult only	0	1	homozygote	NA	homozygote
Psen1	Homozygous females viability	IMPC_VIA_064_001	adult only	0	1	homozygote	NA	homozygote
Psen1	Homozygous males viability	IMPC_VIA_063_001	adult only	0	1	homozygote	NA	homozygote
Psen1	Limb morphology	IMPC_GEO_065_001	embryo only	2	0	homozygote	homozygote	NA
Psen1	Limb morphology	IMPC_GEP_084_001	embryo only	1	0	homozygote	homozygote	NA
Psen1	Periphery permanence time	IMPC_OFD_012_001	adult only	0	1	heterozygote	NA	heterozygote
Psen1	Response amplitude - S	IMPC_ACS_006_001	adult only	0	1	heterozygote	NA	heterozygote
Psen1	Responsive to tactile stimuli	IMPC_GEP_005_002	embryo only	1	0	homozygote	homozygote	NA
Psen1	Tail Morphology	IMPC_GEM_029_001	embryo only	1	0	homozygote	homozygote	NA
Psen1	Tail Morphology	IMPC_GEO_033_001	embryo only	2	0	homozygote	homozygote	NA
Psen1	Tail Morphology	IMPC_GEP_038_001	embryo only	1	0	homozygote	homozygote	NA
Psen1	Viability Outcome	IMPC_VIA_001_001	adult only	0	1	homozygote	NA	homozygote
Pstpip2	Alkaline phosphatase	IMPC_CBC_014_001	adult only	0	1	homozygote	NA	homozygote
Pstpip2	Area under glucose response curve	IMPC_IPG_012_001	adult only	0	1	homozygote	NA	homozygote
Pstpip2	Bone Mineral Density (excluding skull)	IMPC_DXA_004_001	adult only	0	1	homozygote	NA	homozygote
Pstpip2	Digit integrity	IMPC_XRY_031_001	adult only	0	1	homozygote	NA	homozygote
Pstpip2	Fat/Body weight	IMPC_DXA_009_001	adult only	0	1	homozygote	NA	homozygote
Pstpip2	Forelimb and hindlimb grip strength measurement mean	IMPC_GRS_009_001	adult only	0	1	homozygote	NA	homozygote
Pstpip2	Hindlimb digit - shape	IMPC_CSD_049_002	adult only	0	1	homozygote	NA	homozygote
Pstpip2	Liver	IMPC_PAT_010_002	adult only	0	1	homozygote	NA	homozygote
Pstpip2	Locomotor activity	IMPC_CSD_032_001	adult only	0	1	homozygote	NA	homozygote
Pstpip2	Lymph node	IMPC_PAT_020_002	adult only	0	2	homozygote	NA	homozygote
Pstpip2	Red blood cell count	IMPC_HEM_002_001	adult only	0	1	homozygote	NA	homozygote
Pstpip2	Seminal vesicle	IMPC_PAT_027_002	adult only	0	1	homozygote	NA	homozygote
Pstpip2	Shape of vertebrae	IMPC_XRY_018_001	adult only	0	1	homozygote	NA	homozygote
Pstpip2	Tail - morphology	IMPC_CSD_004_001	adult only	0	1	homozygote	NA	homozygote
R3hdm1	Number of lumbar vertebrae	IMPC_XRY_015_001	adult only	0	1	homozygote	NA	homozygote
R3hdm1	Number of pelvic vertebrae	IMPC_XRY_016_001	adult only	0	1	homozygote	NA	homozygote
R3hdm1	Testes	IMPC_PAT_024_002	adult only	0	2	homozygote	NA	homozygote
Rad9a	Branchial arch morphology	IMPC_GEL_024_001	embryo only	1	0	homozygote	homozygote	NA
Rad9a	Chorioallantoic fusion	IMPC_GEL_019_001	embryo only	1	0	homozygote	homozygote	NA
Rad9a	Delayed embryonic development	IMPC_GEL_063_001	embryo only	1	0	homozygote	homozygote	NA
Rad9a	Embryo Size	IMPC_GEL_032_001	embryo only	1	0	homozygote	homozygote	NA
Rad9a	Embryo turning	IMPC_GEL_011_001	embryo only	1	0	homozygote	homozygote	NA
Rad9a	Forebrain	IMPC_GEL_028_001	embryo only	1	0	homozygote	homozygote	NA
Rad9a	Heart morphology	IMPC_GEL_058_001	embryo only	1	0	homozygote	homozygote	NA
Rad9a	Hindbrain	IMPC_GEL_030_001	embryo only	1	0	homozygote	homozygote	NA
Rad9a	Homozygous animals viability	IMPC_VIA_067_001	adult only	0	1	homozygote	NA	homozygote
Rad9a	Homozygous females viability	IMPC_VIA_064_001	adult only	0	1	homozygote	NA	homozygote
Rad9a	Homozygous males viability	IMPC_VIA_063_001	adult only	0	1	homozygote	NA	homozygote
Rad9a	Left anterior chamber depth	IMPC_EYE_067_001	adult only	0	1	heterozygote	NA	heterozygote
Rad9a	Midbrain	IMPC_GEL_029_001	embryo only	1	0	homozygote	homozygote	NA
Rad9a	Neural tube closure	IMPC_GEL_027_001	embryo only	1	0	homozygote	homozygote	NA
Rad9a	Outcome	IMPC_EVM_001_001	embryo only	1	0	homozygote	homozygote	NA
Rad9a	Pale yolk sac	IMPC_GEL_017_002	embryo only	1	0	homozygote	homozygote	NA
Rad9a	Pallor	IMPC_GEL_036_002	embryo only	1	0	homozygote	homozygote	NA
Rad9a	Severely Dysmorphic	IMPC_GEL_055_001	embryo only	1	0	homozygote	homozygote	NA
Rad9a	Skin color - tail	IMPC_CSD_061_001	adult only	0	1	heterozygote	NA	heterozygote
Rad9a	Somite Morphology	IMPC_GEL_064_001	embryo only	1	0	homozygote	homozygote	NA
Rad9a	Vascular morphology	IMPC_GEL_066_001	embryo only	1	0	homozygote	homozygote	NA
Rad9a	Visceral yolk sac morphology	IMPC_GEL_018_001	embryo only	1	0	homozygote	homozygote	NA
Rad9a	Vitelline vasculature morphology	IMPC_GEL_015_001	embryo only	1	0	homozygote	homozygote	NA
Ralb	Thoracic processes	IMPC_XRY_064_001	adult only	0	1	homozygote	NA	homozygote
Ralb	White blood cell count	IMPC_HEM_001_001	adult only	0	1	homozygote	NA	homozygote
Rbm22	Anophthalmia	IMPC_GEO_048_002	embryo only	1	0	heterozygote	heterozygote	NA
Rbm22	BMC/Body weight	IMPC_DXA_007_001	adult only	0	1	heterozygote	NA	heterozygote
Rbm22	Bone Mineral Density (excluding skull)	IMPC_DXA_004_001	adult only	0	1	heterozygote	NA	heterozygote
Rbm22	Epididymis	IMPC_PAT_025_002	adult only	0	1	heterozygote	NA	heterozygote
Rbm22	Eye with optic nerve	IMPC_PAT_002_002	adult only	0	1	heterozygote	NA	heterozygote
Rbm22	Eye with optic nerve	UCDLA_PAT_002_002	adult only	0	2	heterozygote	NA	heterozygote
Rbm22	Heart	UCDLA_PAT_006_002	adult only	0	1	heterozygote	NA	heterozygote
Rbm22	Heart weight	IMPC_HWT_008_001	adult only	0	1	heterozygote	NA	heterozygote
Rbm22	Heart weight	UCD_OWT_002_001	adult only	0	1	heterozygote	NA	heterozygote
Rbm22	Heart weight	UCDLA_HWT_008_001	adult only	0	1	heterozygote	NA	heterozygote
Rbm22	Hemorrhage	IMPC_GEO_009_002	embryo only	1	0	heterozygote	heterozygote	NA
Rbm22	Homozygous animals viability	IMPC_VIA_067_001	adult only	0	1	homozygote	NA	homozygote
Rbm22	Homozygous females viability	IMPC_VIA_064_001	adult only	0	1	homozygote	NA	homozygote
Rbm22	Homozygous males viability	IMPC_VIA_063_001	adult only	0	1	homozygote	NA	homozygote
Rbm22	Lean/Body weight	IMPC_DXA_008_001	adult only	0	1	heterozygote	NA	heterozygote
Rbm22	Liver	UCDLA_PAT_010_002	adult only	0	2	heterozygote	NA	heterozygote
Rbm22	Lymph node	UCDLA_PAT_020_002	adult only	0	2	heterozygote	NA	heterozygote
Rbm22	Mean cell hemoglobin concentration	UCDLA_HEM_007_001	adult only	0	1	heterozygote	NA	heterozygote
Rbm22	Microcephaly	IMPC_GEO_066_001	embryo only	1	0	heterozygote	heterozygote	NA
Rbm22	Microphthalmia	IMPC_GEO_047_002	embryo only	1	0	heterozygote	heterozygote	NA
Rbm22	Number of lumbar vertebrae	IMPC_XRY_015_001	adult only	0	1	heterozygote	NA	heterozygote
Rbm22	Number of pelvic vertebrae	IMPC_XRY_016_001	adult only	0	1	heterozygote	NA	heterozygote
Rbm22	Outcome	IMPC_EVL_001_001	embryo only	2	0	homozygote	homozygote	NA
Rbm22	Outcome	IMPC_EVO_001_001	embryo only	1	0	homozygote	homozygote	NA
Rbm22	Ovary	UCDLA_PAT_028_002	adult only	0	1	heterozygote	NA	heterozygote
Rbm22	Polydactyly	IMPC_GEO_034_002	embryo only	1	0	heterozygote	heterozygote	NA
Rbm22	Response amplitude - S	IMPC_ACS_006_001	adult only	0	1	heterozygote	NA	heterozygote
Rbm22	Skin	UCDLA_PAT_021_002	adult only	0	1	heterozygote	NA	heterozygote
Rbm22	Small intestine	UCDLA_PAT_013_002	adult only	0	1	heterozygote	NA	heterozygote
Rbm22	spina bifida	IMPC_GEO_043_002	embryo only	1	0	heterozygote	heterozygote	NA
Rbm22	Spleen	UCDLA_PAT_016_002	adult only	0	1	heterozygote	NA	heterozygote
Rbm22	Syndactyly	IMPC_GEO_067_001	embryo only	1	0	heterozygote	heterozygote	NA
Rbm22	Testes	UCDLA_PAT_024_002	adult only	0	1	heterozygote	NA	heterozygote
Rbm22	Uterus	IMPC_PAT_029_002	adult only	0	1	heterozygote	NA	heterozygote
Rbm22	Uterus	UCDLA_PAT_029_002	adult only	0	1	heterozygote	NA	heterozygote
Rbm22	Viability Outcome	IMPC_VIA_001_001	adult only	0	1	homozygote	NA	homozygote
Rbm22	Vitreous	UCDLA_EYE_083_001	adult only	0	1	heterozygote	NA	heterozygote
Rbm45	Anophthalmia	IMPC_GEP_060_002	embryo only	1	0	homozygote	homozygote	NA
Rbm45	Body wall morphology	IMPC_GEP_024_001	embryo only	1	0	homozygote	homozygote	NA
Rbm45	Bone Mineral Density (excluding skull)	IMPC_DXA_004_001	adult only	0	1	heterozygote	NA	heterozygote
Rbm45	Edema	IMPC_GEP_030_002	embryo only	1	0	homozygote	homozygote	NA
Rbm45	Embryo Size	IMPC_GEP_022_001	embryo only	1	0	homozygote	homozygote	NA
Rbm45	Facial Morphology	IMPC_GEP_017_001	embryo only	1	0	homozygote	homozygote	NA
Rbm45	Fat mass	IMPC_DXA_002_001	adult only	0	1	heterozygote	NA	heterozygote
[truncated: 951 more rows]

## Sheet: Sex breakdown per gene
marker_symbol	male_sig	female_sig	has_male_rows	has_female_rows	only_not_considered	category
Sik3	TRUE	TRUE	TRUE	FALSE	FALSE	both_sexes
Dnase1l2	TRUE	TRUE	TRUE	TRUE	FALSE	both_sexes
Fbn2	TRUE	TRUE	TRUE	FALSE	FALSE	both_sexes
Aff3	TRUE	TRUE	TRUE	TRUE	FALSE	both_sexes
Npr2	TRUE	TRUE	TRUE	FALSE	FALSE	both_sexes
Ambra1	TRUE	TRUE	TRUE	TRUE	FALSE	both_sexes
Tmem132a	TRUE	TRUE	FALSE	TRUE	FALSE	both_sexes
Gal3st1	TRUE	TRUE	FALSE	FALSE	TRUE	both_sexes
Twist1	TRUE	TRUE	FALSE	FALSE	TRUE	both_sexes
Shroom3	TRUE	TRUE	FALSE	FALSE	TRUE	both_sexes
Gdf11	TRUE	TRUE	FALSE	FALSE	TRUE	both_sexes
Duoxa2	TRUE	TRUE	FALSE	FALSE	TRUE	both_sexes
Nog	TRUE	TRUE	FALSE	FALSE	TRUE	both_sexes
Cbx5	TRUE	TRUE	FALSE	FALSE	TRUE	both_sexes
Lum	TRUE	TRUE	FALSE	FALSE	TRUE	both_sexes
Fgf3	TRUE	TRUE	FALSE	FALSE	TRUE	both_sexes
Psen1	TRUE	TRUE	FALSE	FALSE	TRUE	both_sexes
Hip1	TRUE	TRUE	FALSE	FALSE	TRUE	both_sexes
Slc26a2	TRUE	TRUE	FALSE	FALSE	TRUE	both_sexes
Pfdn1	TRUE	TRUE	FALSE	FALSE	TRUE	both_sexes
Runx2	TRUE	TRUE	FALSE	TRUE	FALSE	both_sexes
Sec24b	TRUE	TRUE	FALSE	FALSE	TRUE	both_sexes
Uchl1	TRUE	TRUE	FALSE	FALSE	TRUE	both_sexes
Pstpip2	TRUE	TRUE	FALSE	TRUE	FALSE	both_sexes
Pcsk5	TRUE	TRUE	FALSE	FALSE	TRUE	both_sexes
Atp1b1	TRUE	TRUE	FALSE	FALSE	TRUE	both_sexes
Tm9sf4	TRUE	TRUE	FALSE	FALSE	TRUE	both_sexes
Slc35d1	TRUE	TRUE	FALSE	FALSE	TRUE	both_sexes
Celsr1	TRUE	TRUE	FALSE	FALSE	TRUE	both_sexes
Pitx1	TRUE	TRUE	FALSE	FALSE	TRUE	both_sexes
Slc29a1	TRUE	TRUE	FALSE	FALSE	TRUE	both_sexes
Zmym2	TRUE	TRUE	FALSE	FALSE	TRUE	both_sexes
Ttc28	TRUE	TRUE	FALSE	FALSE	TRUE	both_sexes
Vangl2	TRUE	TRUE	FALSE	FALSE	TRUE	both_sexes
Jmjd1c	TRUE	TRUE	FALSE	FALSE	TRUE	both_sexes
Zfhx2	TRUE	TRUE	FALSE	FALSE	TRUE	both_sexes
Ror2	TRUE	TRUE	FALSE	FALSE	TRUE	both_sexes
Glmn	TRUE	TRUE	FALSE	FALSE	TRUE	both_sexes
Fgfr1op2	TRUE	TRUE	FALSE	FALSE	TRUE	both_sexes
Cyp27b1	TRUE	TRUE	FALSE	FALSE	TRUE	both_sexes
Hoxc12	TRUE	TRUE	FALSE	FALSE	TRUE	both_sexes
Gramd1b	FALSE	FALSE	TRUE	FALSE	FALSE	considered_no_sex_specific
Snx3	FALSE	FALSE	FALSE	TRUE	FALSE	considered_no_sex_specific
Flnc	FALSE	FALSE	FALSE	TRUE	FALSE	considered_no_sex_specific
Pfdn5	FALSE	FALSE	FALSE	TRUE	FALSE	considered_no_sex_specific
Cgn	FALSE	FALSE	FALSE	TRUE	FALSE	considered_no_sex_specific
Col11a1	FALSE	TRUE	FALSE	FALSE	TRUE	female_only
Pdhb	FALSE	TRUE	FALSE	TRUE	FALSE	female_only
Cdcp3	FALSE	TRUE	FALSE	TRUE	FALSE	female_only
Mir320	FALSE	TRUE	FALSE	TRUE	FALSE	female_only
Mau2	FALSE	TRUE	FALSE	TRUE	FALSE	female_only
Slc25a30	FALSE	TRUE	FALSE	TRUE	FALSE	female_only
Supt5	FALSE	TRUE	FALSE	TRUE	FALSE	female_only
Tram2	FALSE	TRUE	FALSE	TRUE	FALSE	female_only
Slc25a1	FALSE	TRUE	FALSE	FALSE	TRUE	female_only
Tpte	FALSE	TRUE	FALSE	TRUE	FALSE	female_only
Scaf11	FALSE	TRUE	FALSE	TRUE	FALSE	female_only
Ushbp1	FALSE	TRUE	FALSE	TRUE	FALSE	female_only
Il12a	FALSE	TRUE	FALSE	TRUE	FALSE	female_only
Ctbp2	FALSE	TRUE	FALSE	TRUE	FALSE	female_only
Dph6	FALSE	TRUE	FALSE	TRUE	FALSE	female_only
Skida1	FALSE	TRUE	FALSE	TRUE	FALSE	female_only
Mmp11	FALSE	TRUE	FALSE	TRUE	FALSE	female_only
Fuz	FALSE	TRUE	FALSE	TRUE	FALSE	female_only
Rad9a	FALSE	TRUE	FALSE	FALSE	TRUE	female_only
Dis3l2	FALSE	TRUE	FALSE	FALSE	TRUE	female_only
Pld5	FALSE	TRUE	FALSE	TRUE	FALSE	female_only
Kdm7a	FALSE	TRUE	FALSE	TRUE	FALSE	female_only
Chd1l	FALSE	TRUE	FALSE	TRUE	FALSE	female_only
Il2ra	FALSE	TRUE	FALSE	TRUE	FALSE	female_only
Rbm45	FALSE	TRUE	FALSE	FALSE	TRUE	female_only
Ppp1r35	FALSE	TRUE	FALSE	FALSE	TRUE	female_only
Wac	FALSE	TRUE	FALSE	TRUE	FALSE	female_only
L3mbtl2	FALSE	TRUE	FALSE	TRUE	FALSE	female_only
Hbs1l	FALSE	TRUE	FALSE	TRUE	FALSE	female_only
Abca4	FALSE	TRUE	FALSE	TRUE	FALSE	female_only
Dcdc2c	FALSE	TRUE	FALSE	TRUE	FALSE	female_only
Capza1	FALSE	TRUE	FALSE	TRUE	FALSE	female_only
Gramd2a	FALSE	TRUE	FALSE	TRUE	FALSE	female_only
Fbxo22	FALSE	TRUE	FALSE	TRUE	FALSE	female_only
Ndufb5	TRUE	FALSE	TRUE	FALSE	FALSE	male_only
Vgll3	TRUE	FALSE	TRUE	FALSE	FALSE	male_only
Gna11	TRUE	FALSE	TRUE	FALSE	FALSE	male_only
Spopl	TRUE	FALSE	TRUE	FALSE	FALSE	male_only
Ccnd2	TRUE	FALSE	TRUE	FALSE	FALSE	male_only
Rlim	TRUE	FALSE	TRUE	FALSE	FALSE	male_only
Notch1	TRUE	FALSE	TRUE	FALSE	FALSE	male_only
Fbrsl1	TRUE	FALSE	TRUE	FALSE	FALSE	male_only
Isyna1	TRUE	FALSE	TRUE	FALSE	FALSE	male_only
Nono	TRUE	FALSE	TRUE	FALSE	FALSE	male_only
Nisch	TRUE	FALSE	TRUE	FALSE	FALSE	male_only
Trip13	TRUE	FALSE	TRUE	FALSE	FALSE	male_only
Ropn1l	TRUE	FALSE	TRUE	FALSE	FALSE	male_only
Lrrk1	TRUE	FALSE	TRUE	FALSE	FALSE	male_only
Gyg	TRUE	FALSE	TRUE	FALSE	FALSE	male_only
Asphd1	TRUE	FALSE	TRUE	FALSE	FALSE	male_only
Slc20a2	TRUE	FALSE	TRUE	FALSE	FALSE	male_only
Wdr37	TRUE	FALSE	TRUE	FALSE	FALSE	male_only
Klf7	TRUE	FALSE	TRUE	FALSE	FALSE	male_only
Pabpc4	TRUE	FALSE	TRUE	FALSE	FALSE	male_only
Micu1	TRUE	FALSE	TRUE	FALSE	FALSE	male_only
Cog6	TRUE	FALSE	TRUE	FALSE	FALSE	male_only
Ipo9	TRUE	FALSE	TRUE	FALSE	FALSE	male_only
1110059G10Rik	TRUE	FALSE	TRUE	FALSE	FALSE	male_only
Setd5	TRUE	FALSE	TRUE	FALSE	FALSE	male_only
Plekhm1	TRUE	FALSE	TRUE	FALSE	FALSE	male_only
H2-Eb1	TRUE	FALSE	TRUE	FALSE	FALSE	male_only
Arpc1b	TRUE	FALSE	TRUE	FALSE	FALSE	male_only
Pramel17	TRUE	FALSE	TRUE	FALSE	FALSE	male_only
Pdss2	TRUE	FALSE	TRUE	FALSE	FALSE	male_only
Ifi27l2a	TRUE	FALSE	TRUE	FALSE	FALSE	male_only
Traf3ip1	TRUE	FALSE	TRUE	FALSE	FALSE	male_only
Os9	TRUE	FALSE	TRUE	FALSE	FALSE	male_only
Mbd1	TRUE	FALSE	TRUE	FALSE	FALSE	male_only
Barx2	TRUE	FALSE	TRUE	FALSE	FALSE	male_only
Sel1l	TRUE	FALSE	TRUE	FALSE	FALSE	male_only
Mtch2	TRUE	FALSE	TRUE	FALSE	FALSE	male_only
Selenok	TRUE	FALSE	TRUE	FALSE	FALSE	male_only
Lyplal1	TRUE	FALSE	TRUE	FALSE	FALSE	male_only
Kcnv2	TRUE	FALSE	TRUE	FALSE	FALSE	male_only
Cpt2	TRUE	FALSE	TRUE	FALSE	FALSE	male_only
Zdhhc20	TRUE	FALSE	TRUE	FALSE	FALSE	male_only
Colec10	TRUE	FALSE	TRUE	FALSE	FALSE	male_only
Dbn1	TRUE	FALSE	TRUE	FALSE	FALSE	male_only
Htr1f	TRUE	FALSE	TRUE	FALSE	FALSE	male_only
Pigq	TRUE	FALSE	FALSE	FALSE	TRUE	male_only
Tgds	TRUE	FALSE	FALSE	FALSE	TRUE	male_only
Tbx20	TRUE	FALSE	FALSE	FALSE	TRUE	male_only
Slmap	TRUE	FALSE	FALSE	FALSE	TRUE	male_only
Eng	TRUE	FALSE	FALSE	FALSE	TRUE	male_only
Opa1	TRUE	FALSE	FALSE	FALSE	TRUE	male_only
Svep1	TRUE	FALSE	FALSE	FALSE	TRUE	male_only
Atp1b3	TRUE	FALSE	FALSE	FALSE	TRUE	male_only
Vps53	FALSE	FALSE	FALSE	FALSE	TRUE	not_considered_only
Aff4	FALSE	FALSE	FALSE	FALSE	TRUE	not_considered_only
Dpf2	FALSE	FALSE	FALSE	FALSE	TRUE	not_considered_only
Tfap4	FALSE	FALSE	FALSE	FALSE	TRUE	not_considered_only
Vstm2a	FALSE	FALSE	FALSE	FALSE	TRUE	not_considered_only
Parp4	FALSE	FALSE	FALSE	FALSE	TRUE	not_considered_only
Adamts1	FALSE	FALSE	FALSE	FALSE	TRUE	not_considered_only
Brd2	FALSE	FALSE	FALSE	FALSE	TRUE	not_considered_only
Ppp1r42	FALSE	FALSE	FALSE	FALSE	TRUE	not_considered_only
Srd5a3	FALSE	FALSE	FALSE	FALSE	TRUE	not_considered_only
Lox	FALSE	FALSE	FALSE	FALSE	TRUE	not_considered_only
Kera	FALSE	FALSE	FALSE	FALSE	TRUE	not_considered_only
R3hdm1	FALSE	FALSE	FALSE	FALSE	TRUE	not_considered_only
Aebp1	FALSE	FALSE	FALSE	FALSE	TRUE	not_considered_only
Slc30a9	FALSE	FALSE	FALSE	FALSE	TRUE	not_considered_only
Scn3b	FALSE	FALSE	FALSE	FALSE	TRUE	not_considered_only
Alg10b	FALSE	FALSE	FALSE	FALSE	TRUE	not_considered_only
Pcgf2	FALSE	FALSE	FALSE	FALSE	TRUE	not_considered_only
Rbm22	FALSE	FALSE	FALSE	FALSE	TRUE	not_considered_only
Cx3cr1	FALSE	FALSE	FALSE	FALSE	TRUE	not_considered_only
Cant1	FALSE	FALSE	FALSE	FALSE	TRUE	not_considered_only
Slc6a5	FALSE	FALSE	FALSE	FALSE	TRUE	not_considered_only
Cysltr2	FALSE	FALSE	FALSE	FALSE	TRUE	not_considered_only
Krit1	FALSE	FALSE	FALSE	FALSE	TRUE	not_considered_only
Xndc1	FALSE	FALSE	FALSE	FALSE	TRUE	not_considered_only
Xaf1	FALSE	FALSE	FALSE	FALSE	TRUE	not_considered_only
Gldc	FALSE	FALSE	FALSE	FALSE	TRUE	not_considered_only
Gm13547	FALSE	FALSE	FALSE	FALSE	TRUE	not_considered_only
Cacna1c	FALSE	FALSE	FALSE	FALSE	TRUE	not_considered_only
Slc25a4	FALSE	FALSE	FALSE	FALSE	TRUE	not_considered_only
Ino80c	FALSE	FALSE	FALSE	FALSE	TRUE	not_considered_only
Tmc6	FALSE	FALSE	FALSE	FALSE	TRUE	not_considered_only
Cyb561	FALSE	FALSE	FALSE	FALSE	TRUE	not_considered_only
Trim61	FALSE	FALSE	FALSE	FALSE	TRUE	not_considered_only
Zscan2	FALSE	FALSE	FALSE	FALSE	TRUE	not_considered_only
Pals2	FALSE	FALSE	FALSE	FALSE	TRUE	not_considered_only
Pde5a	FALSE	FALSE	FALSE	FALSE	TRUE	not_considered_only
C9orf72	FALSE	FALSE	FALSE	FALSE	TRUE	not_considered_only
Ube2g1	FALSE	FALSE	FALSE	FALSE	TRUE	not_considered_only
Glg1	FALSE	FALSE	FALSE	FALSE	TRUE	not_considered_only
Coq6	FALSE	FALSE	FALSE	FALSE	TRUE	not_considered_only
Tmem248	FALSE	FALSE	FALSE	FALSE	TRUE	not_considered_only
Scart2	FALSE	FALSE	FALSE	FALSE	TRUE	not_considered_only
Ndel1	FALSE	FALSE	FALSE	FALSE	TRUE	not_considered_only
Slc29a3	FALSE	FALSE	FALSE	FALSE	TRUE	not_considered_only
Ralb	FALSE	FALSE	FALSE	FALSE	TRUE	not_considered_only
Sfr1	FALSE	FALSE	FALSE	FALSE	TRUE	not_considered_only
Fgf7	FALSE	FALSE	FALSE	FALSE	TRUE	not_considered_only
Xbp1	FALSE	FALSE	FALSE	FALSE	TRUE	not_considered_only
Chrna2	FALSE	FALSE	FALSE	FALSE	TRUE	not_considered_only
Mllt10	FALSE	FALSE	FALSE	FALSE	TRUE	not_considered_only
Vcan	FALSE	FALSE	FALSE	FALSE	TRUE	not_considered_only
Cfd	FALSE	FALSE	FALSE	FALSE	TRUE	not_considered_only
Ankmy2	FALSE	FALSE	FALSE	FALSE	TRUE	not_considered_only
Nr6a1	FALSE	FALSE	FALSE	FALSE	TRUE	not_considered_only
Helq	FALSE	FALSE	FALSE	FALSE	TRUE	not_considered_only
Tmem70	FALSE	FALSE	FALSE	FALSE	TRUE	not_considered_only
4932438H23Rik	FALSE	FALSE	FALSE	FALSE	TRUE	not_considered_only
Sirt3	FALSE	FALSE	FALSE	FALSE	TRUE	not_considered_only
Nemf	FALSE	FALSE	FALSE	FALSE	TRUE	not_considered_only
Fggy	FALSE	FALSE	FALSE	FALSE	TRUE	not_considered_only
Rexo1	FALSE	FALSE	FALSE	FALSE	TRUE	not_considered_only
Wdtc1	FALSE	FALSE	FALSE	FALSE	TRUE	not_considered_only
Sh2d5	FALSE	FALSE	FALSE	FALSE	TRUE	not_considered_only
Setd3	FALSE	FALSE	FALSE	FALSE	TRUE	not_considered_only
Pfn4	FALSE	FALSE	FALSE	FALSE	TRUE	not_considered_only
Med11	FALSE	FALSE	FALSE	FALSE	TRUE	not_considered_only
Tfec	FALSE	FALSE	FALSE	FALSE	TRUE	not_considered_only
Dcbld2	FALSE	FALSE	FALSE	FALSE	TRUE	not_considered_only
Bptf	FALSE	FALSE	FALSE	FALSE	TRUE	not_considered_only
Pcgf3	FALSE	FALSE	FALSE	FALSE	TRUE	not_considered_only

## Sheet: Penetrance
gene	param_id	stage_group	sex	zygosity	parameter	life_stage	n_abnormal	n_normal	total_mutant_obs	penetrance	pen_low95	pen_high95	genotype_effect_p_value	male_ko_effect_p_value	female_ko_effect_p_value	interaction_effect_p_value	significant	ko_effect_p_value
1110059G10Rik	IMPC_XRY_055_001	adult	male	homozygote	Shape of spine	Early adult	1	6	7	0.142857	0.0036103	0.578723	NA	NA	NA	NA	NA	NA
1110059G10Rik	IMPC_XRY_063_001	adult	female	homozygote	Cervical processes	Early adult	5	1	6	0.833333	0.358765	0.995789	NA	NA	NA	NA	NA	NA
1110059G10Rik	IMPC_XRY_063_001	adult	male	homozygote	Cervical processes	Early adult	5	2	7	0.714286	0.290421	0.963307	NA	NA	NA	NA	NA	NA
1110059G10Rik	IMPC_XRY_064_001	adult	female	homozygote	Thoracic processes	Early adult	1	5	6	0.166667	0.00421075	0.641235	NA	NA	NA	NA	NA	NA
1110059G10Rik	IMPC_XRY_064_001	adult	male	homozygote	Thoracic processes	Early adult	4	3	7	0.571429	0.184052	0.901012	NA	NA	NA	NA	NA	NA
Abca4	IMPC_XRY_063_001	adult	female	homozygote	Cervical processes	Early adult	5	2	7	0.714286	0.290421	0.963307	NA	NA	NA	NA	NA	NA
Abca4	IMPC_XRY_063_001	adult	male	homozygote	Cervical processes	Early adult	6	1	7	0.857143	0.421277	0.99639	NA	NA	NA	NA	NA	NA
Adamts1	IMPC_GEP_038_001	NA	female	homozygote	Tail Morphology	E18.5	2	5	7	0.285714	0.0366926	0.709579	NA	NA	NA	NA	NA	NA
Adamts1	IMPC_GEP_038_001	NA	male	homozygote	Tail Morphology	E18.5	1	4	5	0.2	0.00505076	0.716418	NA	NA	NA	NA	NA	NA
Aebp1	IMPC_GEO_033_001	embryo	female	homozygote	Tail Morphology	E15.5	2	6	8	0.25	0.031854	0.650856	NA	NA	NA	NA	NA	NA
Aebp1	IMPC_GEO_033_001	embryo	male	homozygote	Tail Morphology	E15.5	1	4	5	0.2	0.00505076	0.716418	NA	NA	NA	NA	NA	NA
Aff3	IMPC_XRY_018_001	adult	female	heterozygote	Shape of vertebrae	Early adult	1	6	7	0.142857	0.0036103	0.578723	NA	NA	NA	NA	NA	NA
Aff3	IMPC_XRY_063_001	adult	female	heterozygote	Cervical processes	Early adult	7	0	7	1	0.590384	1	NA	NA	NA	NA	NA	NA
Aff3	IMPC_XRY_063_001	adult	female	homozygote	Cervical processes	Early adult	7	0	7	1	0.590384	1	NA	NA	NA	NA	NA	NA
Aff3	IMPC_XRY_063_001	adult	male	heterozygote	Cervical processes	Early adult	7	0	7	1	0.590384	1	NA	NA	NA	NA	NA	NA
Aff3	IMPC_XRY_063_001	adult	male	homozygote	Cervical processes	Early adult	6	0	6	1	0.540742	1	NA	NA	NA	NA	NA	NA
Aff3	IMPC_XRY_064_001	adult	female	heterozygote	Thoracic processes	Early adult	5	2	7	0.714286	0.290421	0.963307	NA	NA	NA	NA	NA	NA
Aff3	IMPC_XRY_064_001	adult	female	homozygote	Thoracic processes	Early adult	7	0	7	1	0.590384	1	NA	NA	NA	NA	NA	NA
Aff3	IMPC_XRY_064_001	adult	male	heterozygote	Thoracic processes	Early adult	7	0	7	1	0.590384	1	NA	5.92462e-08	0.000371014	NA	TRUE	5.92462e-08
Aff3	IMPC_XRY_064_001	adult	male	homozygote	Thoracic processes	Early adult	5	1	6	0.833333	0.358765	0.995789	NA	NA	NA	NA	NA	NA
Alg10b	IMPC_GEL_064_001	embryo	female	homozygote	Somite Morphology	E9.5	2	3	5	0.4	0.052745	0.853367	NA	NA	NA	NA	NA	NA
Alg10b	IMPC_GEL_064_001	embryo	male	homozygote	Somite Morphology	E9.5	2	3	5	0.4	0.052745	0.853367	NA	NA	NA	NA	NA	NA
Ambra1	IMPC_GEM_029_001	embryo	female	heterozygote	Tail Morphology	E12.5	1	7	8	0.125	0.00315972	0.52651	NA	NA	NA	NA	NA	NA
Ambra1	IMPC_GEM_029_001	embryo	female	homozygote	Tail Morphology	E12.5	2	0	2	1	0.158114	1	NA	NA	2.89791e-05	NA	TRUE	2.89791e-05
Ambra1	IMPC_GEO_033_001	embryo	male	homozygote	Tail Morphology	E15.5	2	0	2	1	0.158114	1	NA	9.84931e-05	NA	NA	TRUE	9.84931e-05
Ankmy2	IMPC_GEL_064_001	embryo	female	homozygote	Somite Morphology	E9.5	2	4	6	0.333333	0.0432719	0.777222	NA	NA	NA	NA	NA	NA
Ankmy2	IMPC_GEL_064_001	embryo	male	homozygote	Somite Morphology	E9.5	1	1	2	0.5	0.0125791	0.987421	NA	NA	NA	NA	NA	NA
Arpc1b	IMPC_XRY_018_001	adult	male	homozygote	Shape of vertebrae	Early adult	1	8	9	0.111111	0.00280914	0.482497	NA	NA	NA	NA	NA	NA
Arpc1b	IMPC_XRY_055_001	adult	male	homozygote	Shape of spine	Early adult	2	7	9	0.222222	0.028145	0.600094	NA	NA	NA	NA	NA	NA
Arpc1b	IMPC_XRY_063_001	adult	female	homozygote	Cervical processes	Early adult	6	2	8	0.75	0.349144	0.968146	NA	NA	NA	NA	NA	NA
Arpc1b	IMPC_XRY_063_001	adult	male	homozygote	Cervical processes	Early adult	8	1	9	0.888889	0.517503	0.997191	NA	NA	NA	NA	NA	NA
Arpc1b	IMPC_XRY_064_001	adult	female	homozygote	Thoracic processes	Early adult	2	6	8	0.25	0.031854	0.650856	NA	NA	NA	NA	NA	NA
Arpc1b	IMPC_XRY_064_001	adult	male	homozygote	Thoracic processes	Early adult	3	6	9	0.333333	0.0748546	0.700705	NA	NA	NA	NA	NA	NA
Atp1b1	IMPC_GEL_064_001	embryo	female	homozygote	Somite Morphology	E9.5	3	1	4	0.75	0.19412	0.993691	NA	NA	NA	NA	NA	NA
Atp1b1	IMPC_GEL_064_001	embryo	male	homozygote	Somite Morphology	E9.5	6	2	8	0.75	0.349144	0.968146	NA	NA	NA	NA	NA	NA
Atp1b3	IMPC_GEL_064_001	embryo	female	homozygote	Somite Morphology	E9.5	1	0	1	1	0.025	1	NA	NA	NA	NA	NA	NA
Atp1b3	IMPC_GEL_064_001	embryo	male	homozygote	Somite Morphology	E9.5	5	0	5	1	0.478176	1	NA	NA	NA	NA	NA	NA
Barx2	IMPC_XRY_018_001	adult	female	homozygote	Shape of vertebrae	Early adult	2	3	5	0.4	0.052745	0.853367	NA	NA	NA	NA	NA	NA
Barx2	IMPC_XRY_018_001	adult	male	homozygote	Shape of vertebrae	Early adult	1	4	5	0.2	0.00505076	0.716418	NA	NA	NA	NA	NA	NA
Brd2	IMPC_XRY_063_001	adult	female	heterozygote	Cervical processes	Early adult	1	6	7	0.142857	0.0036103	0.578723	NA	NA	NA	NA	NA	NA
Brd2	IMPC_XRY_063_001	adult	male	heterozygote	Cervical processes	Early adult	1	6	7	0.142857	0.0036103	0.578723	NA	NA	NA	NA	NA	NA
C9orf72	IMPC_XRY_018_001	adult	female	homozygote	Shape of vertebrae	Early adult	1	4	5	0.2	0.00505076	0.716418	NA	NA	NA	NA	NA	NA
C9orf72	IMPC_XRY_020_001	adult	female	homozygote	Processes on vertebrae	Early adult	1	4	5	0.2	0.00505076	0.716418	NA	NA	NA	NA	NA	NA
C9orf72	IMPC_XRY_020_001	adult	male	homozygote	Processes on vertebrae	Early adult	2	3	5	0.4	0.052745	0.853367	NA	NA	NA	NA	NA	NA
Capza1	IMPC_XRY_018_001	adult	female	homozygote	Shape of vertebrae	Early adult	1	4	5	0.2	0.00505076	0.716418	NA	NA	NA	NA	NA	NA
Cbx5	IMPC_XRY_055_001	adult	male	homozygote	Shape of spine	Early adult	1	5	6	0.166667	0.00421075	0.641235	NA	NA	NA	NA	NA	NA
Cbx5	IMPC_XRY_063_001	adult	female	homozygote	Cervical processes	Early adult	7	0	7	1	0.590384	1	NA	NA	NA	NA	NA	NA
Cbx5	IMPC_XRY_063_001	adult	male	homozygote	Cervical processes	Early adult	6	0	6	1	0.540742	1	NA	NA	NA	NA	NA	NA
Cbx5	IMPC_XRY_064_001	adult	female	homozygote	Thoracic processes	Early adult	3	4	7	0.428571	0.0989883	0.815948	NA	NA	NA	NA	NA	NA
Cbx5	IMPC_XRY_064_001	adult	male	homozygote	Thoracic processes	Early adult	1	5	6	0.166667	0.00421075	0.641235	NA	NA	NA	NA	NA	NA
Ccnd2	IMPC_XRY_055_001	adult	male	homozygote	Shape of spine	Early adult	4	0	4	1	0.397635	1	NA	1.1804e-10	1	NA	TRUE	1.1804e-10
Celsr1	IMPC_GEP_038_001	NA	female	homozygote	Tail Morphology	E18.5	5	0	5	1	0.478176	1	NA	NA	NA	NA	NA	NA
Celsr1	IMPC_GEP_038_001	NA	male	homozygote	Tail Morphology	E18.5	4	0	4	1	0.397635	1	NA	NA	NA	NA	NA	NA
Cgn	IMPC_GEP_038_001	NA	female	homozygote	Tail Morphology	E18.5	2	6	8	0.25	0.031854	0.650856	NA	1	0.000684427	NA	TRUE	0.000684427
Cog6	IMPC_XRY_063_001	adult	female	homozygote	Cervical processes	Early adult	4	3	7	0.571429	0.184052	0.901012	NA	NA	NA	NA	NA	NA
Cog6	IMPC_XRY_063_001	adult	male	homozygote	Cervical processes	Early adult	6	1	7	0.857143	0.421277	0.99639	NA	NA	NA	NA	NA	NA
Cog6	IMPC_XRY_064_001	adult	female	homozygote	Thoracic processes	Early adult	2	5	7	0.285714	0.0366926	0.709579	NA	NA	NA	NA	NA	NA
Cog6	IMPC_XRY_064_001	adult	male	homozygote	Thoracic processes	Early adult	2	5	7	0.285714	0.0366926	0.709579	NA	NA	NA	NA	NA	NA
Colec10	IMPC_XRY_018_001	adult	female	homozygote	Shape of vertebrae	Early adult	2	6	8	0.25	0.031854	0.650856	NA	NA	NA	NA	NA	NA
Colec10	IMPC_XRY_018_001	adult	male	homozygote	Shape of vertebrae	Early adult	7	1	8	0.875	0.47349	0.99684	NA	1.71581e-11	0.00171885	NA	TRUE	1.71581e-11
Coq6	IMPC_GEL_033_001	embryo	female	homozygote	Tail bud morphology	E9.5	1	2	3	0.333333	0.00840376	0.905701	NA	NA	NA	NA	NA	NA
Coq6	IMPC_GEL_033_001	embryo	male	homozygote	Tail bud morphology	E9.5	1	1	2	0.5	0.0125791	0.987421	NA	NA	NA	NA	NA	NA
Cpt2	IMPC_XRY_018_001	adult	male	heterozygote	Shape of vertebrae	Early adult	5	2	7	0.714286	0.290421	0.963307	NA	3.88163e-06	1	NA	TRUE	3.88163e-06
Cpt2	IMPC_XRY_063_001	adult	female	heterozygote	Cervical processes	Early adult	5	2	7	0.714286	0.290421	0.963307	NA	NA	NA	NA	NA	NA
Cpt2	IMPC_XRY_063_001	adult	male	heterozygote	Cervical processes	Early adult	7	0	7	1	0.590384	1	NA	NA	NA	NA	NA	NA
Ctbp2	IMPC_GEL_064_001	embryo	female	homozygote	Somite Morphology	E9.5	4	1	5	0.8	0.283582	0.994949	NA	NA	2.42612e-08	NA	TRUE	2.42612e-08
Cyp27b1	IMPC_XRY_018_001	adult	female	homozygote	Shape of vertebrae	Early adult	3	4	7	0.428571	0.0989883	0.815948	NA	NA	NA	NA	NA	NA
Cyp27b1	IMPC_XRY_018_001	adult	male	homozygote	Shape of vertebrae	Early adult	7	0	7	1	0.590384	1	NA	NA	NA	NA	NA	NA
Dbn1	IMPC_XRY_018_001	adult	female	heterozygote	Shape of vertebrae	Early adult	3	48	51	0.0588235	0.0122991	0.162422	NA	NA	NA	NA	NA	NA
Dbn1	IMPC_XRY_018_001	adult	male	heterozygote	Shape of vertebrae	Early adult	6	42	48	0.125	0.0472838	0.252461	NA	1.98068e-05	1	NA	TRUE	1.98068e-05
Dbn1	IMPC_XRY_020_001	adult	female	heterozygote	Processes on vertebrae	Early adult	5	32	37	0.135135	0.045372	0.287748	NA	NA	NA	NA	NA	NA
Dbn1	IMPC_XRY_020_001	adult	male	heterozygote	Processes on vertebrae	Early adult	5	29	34	0.147059	0.0495285	0.310566	NA	NA	NA	NA	NA	NA
Dbn1	IMPC_XRY_055_001	adult	female	homozygote	Shape of spine	Early adult	1	2	3	0.333333	0.00840376	0.905701	NA	NA	NA	NA	NA	NA
Dbn1	IMPC_XRY_063_001	adult	female	heterozygote	Cervical processes	Early adult	15	4	19	0.789474	0.544347	0.939475	NA	NA	NA	NA	NA	NA
Dbn1	IMPC_XRY_063_001	adult	female	homozygote	Cervical processes	Early adult	2	1	3	0.666667	0.0942993	0.991596	NA	NA	NA	NA	NA	NA
Dbn1	IMPC_XRY_063_001	adult	male	heterozygote	Cervical processes	Early adult	16	3	19	0.842105	0.604215	0.966174	NA	NA	NA	NA	NA	NA
Dbn1	IMPC_XRY_063_001	adult	male	homozygote	Cervical processes	Early adult	1	0	1	1	0.025	1	NA	NA	NA	NA	NA	NA
Dbn1	IMPC_XRY_064_001	adult	female	homozygote	Thoracic processes	Early adult	1	2	3	0.333333	0.00840376	0.905701	NA	NA	NA	NA	NA	NA
Dbn1	IMPC_XRY_064_001	adult	male	heterozygote	Thoracic processes	Early adult	4	15	19	0.210526	0.0605245	0.455653	NA	NA	NA	NA	NA	NA
Dbn1	IMPC_XRY_064_001	adult	male	homozygote	Thoracic processes	Early adult	1	0	1	1	0.025	1	NA	NA	NA	NA	NA	NA
Dcbld2	IMPC_XRY_018_001	adult	female	homozygote	Shape of vertebrae	Early adult	1	6	7	0.142857	0.0036103	0.578723	NA	NA	NA	NA	NA	NA
Dcbld2	IMPC_XRY_063_001	adult	female	homozygote	Cervical processes	Early adult	1	6	7	0.142857	0.0036103	0.578723	NA	NA	NA	NA	NA	NA
Dcbld2	IMPC_XRY_063_001	adult	male	homozygote	Cervical processes	Early adult	2	5	7	0.285714	0.0366926	0.709579	NA	NA	NA	NA	NA	NA
Dcdc2c	IMPC_XRY_018_001	adult	female	homozygote	Shape of vertebrae	Early adult	4	3	7	0.571429	0.184052	0.901012	NA	0.272251	8.74823e-05	NA	TRUE	8.74823e-05
Dcdc2c	IMPC_XRY_018_001	adult	male	homozygote	Shape of vertebrae	Early adult	1	6	7	0.142857	0.0036103	0.578723	NA	NA	NA	NA	NA	NA
Dcdc2c	IMPC_XRY_063_001	adult	female	homozygote	Cervical processes	Early adult	4	3	7	0.571429	0.184052	0.901012	NA	NA	NA	NA	NA	NA
Dcdc2c	IMPC_XRY_063_001	adult	male	homozygote	Cervical processes	Early adult	5	2	7	0.714286	0.290421	0.963307	NA	NA	NA	NA	NA	NA
Dcdc2c	IMPC_XRY_064_001	adult	female	homozygote	Thoracic processes	Early adult	2	5	7	0.285714	0.0366926	0.709579	NA	NA	NA	NA	NA	NA
Dcdc2c	IMPC_XRY_064_001	adult	male	homozygote	Thoracic processes	Early adult	2	5	7	0.285714	0.0366926	0.709579	NA	NA	NA	NA	NA	NA
Dnase1l2	IMPC_XRY_018_001	adult	female	homozygote	Shape of vertebrae	Early adult	4	54	58	0.0689655	0.0191093	0.167268	NA	NA	NA	NA	NA	NA
Dnase1l2	IMPC_XRY_018_001	adult	male	homozygote	Shape of vertebrae	Early adult	5	49	54	0.0925926	0.0307528	0.203002	NA	NA	NA	NA	NA	NA
Dnase1l2	IMPC_XRY_020_001	adult	female	homozygote	Processes on vertebrae	Early adult	4	47	51	0.0784314	0.0217836	0.188806	NA	NA	NA	NA	NA	NA
Dnase1l2	IMPC_XRY_020_001	adult	male	homozygote	Processes on vertebrae	Early adult	4	43	47	0.0851064	0.0236771	0.203793	NA	NA	NA	NA	NA	NA
Dnase1l2	IMPC_XRY_055_001	adult	male	homozygote	Shape of spine	Early adult	3	9	12	0.25	0.0548606	0.571858	NA	5.03538e-05	1	NA	TRUE	5.03538e-05
Dnase1l2	IMPC_XRY_063_001	adult	female	homozygote	Cervical processes	Early adult	5	7	12	0.416667	0.151652	0.72333	NA	NA	NA	NA	NA	NA
Dnase1l2	IMPC_XRY_063_001	adult	male	homozygote	Cervical processes	Early adult	8	4	12	0.666667	0.348876	0.900754	NA	NA	NA	NA	NA	NA
Dnase1l2	IMPC_XRY_064_001	adult	female	homozygote	Thoracic processes	Early adult	1	11	12	0.0833333	0.00210759	0.384796	NA	NA	NA	NA	NA	NA
Dnase1l2	IMPC_XRY_064_001	adult	male	homozygote	Thoracic processes	Early adult	4	8	12	0.333333	0.0992461	0.651124	NA	NA	NA	NA	NA	NA
Dnase1l2	IMPC_XRY_065_001	adult	male	homozygote	Lumbar processes	Early adult	1	11	12	0.0833333	0.00210759	0.384796	NA	NA	NA	NA	NA	NA
Dpf2	IMPC_GEO_033_001	embryo	no data	homozygote	Tail Morphology	E15.5	2	0	2	1	0.158114	1	NA	1	1	NA	TRUE	NA
Dph6	IMPC_XRY_018_001	adult	female	homozygote	Shape of vertebrae	Early adult	1	6	7	0.142857	0.0036103	0.578723	NA	NA	NA	NA	NA	NA
Dph6	IMPC_XRY_018_001	adult	male	homozygote	Shape of vertebrae	Early adult	1	6	7	0.142857	0.0036103	0.578723	NA	NA	NA	NA	NA	NA
Dph6	IMPC_XRY_063_001	adult	female	homozygote	Cervical processes	Early adult	6	1	7	0.857143	0.421277	0.99639	NA	NA	NA	NA	NA	NA
Dph6	IMPC_XRY_063_001	adult	male	homozygote	Cervical processes	Early adult	7	0	7	1	0.590384	1	NA	NA	NA	NA	NA	NA
Dph6	IMPC_XRY_064_001	adult	female	homozygote	Thoracic processes	Early adult	1	6	7	0.142857	0.0036103	0.578723	NA	NA	NA	NA	NA	NA
Duoxa2	IMPC_XRY_018_001	adult	female	homozygote	Shape of vertebrae	Early adult	7	0	7	1	0.590384	1	NA	NA	NA	NA	NA	NA
Duoxa2	IMPC_XRY_018_001	adult	male	homozygote	Shape of vertebrae	Early adult	7	0	7	1	0.590384	1	NA	NA	NA	NA	NA	NA
Duoxa2	IMPC_XRY_063_001	adult	female	homozygote	Cervical processes	Early adult	7	0	7	1	0.590384	1	NA	NA	NA	NA	NA	NA
Duoxa2	IMPC_XRY_063_001	adult	male	homozygote	Cervical processes	Early adult	7	0	7	1	0.590384	1	NA	NA	NA	NA	NA	NA
Duoxa2	IMPC_XRY_064_001	adult	female	homozygote	Thoracic processes	Early adult	7	0	7	1	0.590384	1	NA	NA	NA	NA	NA	NA
Duoxa2	IMPC_XRY_064_001	adult	male	homozygote	Thoracic processes	Early adult	7	0	7	1	0.590384	1	NA	NA	NA	NA	NA	NA
Duoxa2	IMPC_XRY_065_001	adult	female	homozygote	Lumbar processes	Early adult	7	0	7	1	0.590384	1	NA	NA	NA	NA	NA	NA
Duoxa2	IMPC_XRY_065_001	adult	male	homozygote	Lumbar processes	Early adult	7	0	7	1	0.590384	1	NA	NA	NA	NA	NA	NA
Duoxa2	IMPC_XRY_066_001	adult	female	homozygote	Sacral processes	Early adult	7	0	7	1	0.590384	1	NA	NA	NA	NA	NA	NA
Duoxa2	IMPC_XRY_066_001	adult	male	homozygote	Sacral processes	Early adult	7	0	7	1	0.590384	1	NA	NA	NA	NA	NA	NA
Duoxa2	IMPC_XRY_067_001	adult	female	homozygote	Caudal processes	Early adult	7	0	7	1	0.590384	1	NA	NA	NA	NA	NA	NA
Duoxa2	IMPC_XRY_067_001	adult	male	homozygote	Caudal processes	Early adult	6	1	7	0.857143	0.421277	0.99639	NA	NA	NA	NA	NA	NA
Eng	IMPC_GEL_064_001	embryo	female	heterozygote	Somite Morphology	E9.5	1	6	7	0.142857	0.0036103	0.578723	NA	NA	NA	NA	NA	NA
Eng	IMPC_GEL_064_001	embryo	female	homozygote	Somite Morphology	E9.5	1	3	4	0.25	0.00630946	0.80588	NA	NA	NA	NA	NA	NA
Eng	IMPC_GEL_064_001	embryo	male	heterozygote	Somite Morphology	E9.5	1	12	13	0.0769231	0.00194563	0.360297	NA	NA	NA	NA	NA	NA
Eng	IMPC_GEL_064_001	embryo	male	homozygote	Somite Morphology	E9.5	5	0	5	1	0.478176	1	NA	NA	NA	NA	NA	NA
Fbn2	IMPC_XRY_018_001	adult	female	homozygote	Shape of vertebrae	Early adult	5	0	5	1	0.478176	1	NA	NA	NA	NA	NA	NA
Fbn2	IMPC_XRY_018_001	adult	male	homozygote	Shape of vertebrae	Early adult	5	0	5	1	0.478176	1	NA	NA	NA	NA	NA	NA
Fbn2	IMPC_XRY_020_001	adult	female	homozygote	Processes on vertebrae	Early adult	5	0	5	1	0.478176	1	NA	NA	NA	NA	NA	NA
Fbn2	IMPC_XRY_020_001	adult	male	homozygote	Processes on vertebrae	Early adult	5	0	5	1	0.478176	1	NA	NA	NA	NA	NA	NA
Fbn2	IMPC_XRY_063_001	adult	female	homozygote	Cervical processes	Early adult	5	0	5	1	0.478176	1	NA	NA	NA	NA	NA	NA
Fbn2	IMPC_XRY_063_001	adult	male	homozygote	Cervical processes	Early adult	5	0	5	1	0.478176	1	NA	NA	NA	NA	NA	NA
Fbn2	IMPC_XRY_064_001	adult	female	homozygote	Thoracic processes	Early adult	1	4	5	0.2	0.00505076	0.716418	NA	NA	NA	NA	NA	NA
Fbn2	IMPC_XRY_065_001	adult	female	homozygote	Lumbar processes	Early adult	4	1	5	0.8	0.283582	0.994949	NA	NA	NA	NA	NA	NA
Fbn2	IMPC_XRY_065_001	adult	male	homozygote	Lumbar processes	Early adult	5	0	5	1	0.478176	1	NA	NA	NA	NA	NA	NA
Fbn2	IMPC_XRY_066_001	adult	female	homozygote	Sacral processes	Early adult	5	0	5	1	0.478176	1	NA	NA	NA	NA	NA	NA
Fbn2	IMPC_XRY_066_001	adult	male	homozygote	Sacral processes	Early adult	5	0	5	1	0.478176	1	NA	NA	NA	NA	NA	NA
Fbn2	IMPC_XRY_067_001	adult	female	homozygote	Caudal processes	Early adult	2	3	5	0.4	0.052745	0.853367	NA	NA	NA	NA	NA	NA
Fbn2	IMPC_XRY_067_001	adult	male	homozygote	Caudal processes	Early adult	3	2	5	0.6	0.146633	0.947255	NA	2.73327e-06	0.000252391	NA	TRUE	2.73327e-06
Fbrsl1	IMPC_XRY_018_001	adult	male	homozygote	Shape of vertebrae	Early adult	1	4	5	0.2	0.00505076	0.716418	NA	NA	NA	NA	NA	NA
Fgf3	IMPC_GEM_029_001	embryo	female	homozygote	Tail Morphology	E12.5	3	0	3	1	0.292402	1	NA	NA	NA	NA	NA	NA
Fgf3	IMPC_GEM_029_001	embryo	male	homozygote	Tail Morphology	E12.5	2	0	2	1	0.158114	1	NA	NA	NA	NA	NA	NA
Fgf3	IMPC_GEP_038_001	NA	female	homozygote	Tail Morphology	E18.5	3	0	3	1	0.292402	1	NA	NA	NA	NA	NA	NA
Fgf3	IMPC_GEP_038_001	NA	male	homozygote	Tail Morphology	E18.5	5	0	5	1	0.478176	1	NA	NA	NA	NA	NA	NA
Fgfr1op2	IMPC_GEO_033_001	embryo	female	heterozygote	Tail Morphology	E15.5	1	13	14	0.0714286	0.00180678	0.338684	NA	NA	NA	NA	NA	NA
Fgfr1op2	IMPC_GEO_033_001	embryo	female	homozygote	Tail Morphology	E15.5	3	0	3	1	0.292402	1	NA	NA	NA	NA	NA	NA
Fgfr1op2	IMPC_GEO_033_001	embryo	male	homozygote	Tail Morphology	E15.5	5	0	5	1	0.478176	1	NA	NA	NA	NA	NA	NA
Fggy	IMPC_XRY_063_001	adult	female	homozygote	Cervical processes	Early adult	5	2	7	0.714286	0.290421	0.963307	NA	NA	NA	NA	NA	NA
Fggy	IMPC_XRY_063_001	adult	male	homozygote	Cervical processes	Early adult	7	0	7	1	0.590384	1	NA	NA	NA	NA	NA	NA
Flnc	IMPC_GEL_064_001	embryo	female	homozygote	Somite Morphology	E9.5	2	6	8	0.25	0.031854	0.650856	NA	1	0.0014467	NA	TRUE	0.0014467
Fuz	IMPC_GEO_033_001	embryo	female	homozygote	Tail Morphology	E15.5	6	1	7	0.857143	0.421277	0.99639	NA	1	2.51383e-07	NA	TRUE	2.51383e-07
Fuz	IMPC_GEO_033_001	embryo	male	heterozygote	Tail Morphology	E15.5	1	19	20	0.05	0.00126509	0.248733	NA	NA	NA	NA	NA	NA
Fuz	IMPC_GEO_033_001	embryo	male	homozygote	Tail Morphology	E15.5	1	2	3	0.333333	0.00840376	0.905701	NA	NA	NA	NA	NA	NA
Gal3st1	IMPC_XRY_018_001	adult	female	homozygote	Shape of vertebrae	Early adult	1	4	5	0.2	0.00505076	0.716418	NA	NA	NA	NA	NA	NA
Gdf11	IMPC_GEM_029_001	embryo	female	homozygote	Tail Morphology	E12.5	2	0	2	1	0.158114	1	NA	NA	NA	NA	NA	NA
Gdf11	IMPC_GEM_029_001	embryo	male	homozygote	Tail Morphology	E12.5	1	0	1	1	0.025	1	NA	NA	NA	NA	NA	NA
Gdf11	IMPC_GEP_038_001	NA	female	homozygote	Tail Morphology	E18.5	4	0	4	1	0.397635	1	NA	NA	NA	NA	NA	NA
Gdf11	IMPC_GEP_038_001	NA	male	heterozygote	Tail Morphology	E18.5	1	9	10	0.1	0.00252858	0.445016	NA	NA	NA	NA	NA	NA
Gdf11	IMPC_GEP_038_001	NA	male	homozygote	Tail Morphology	E18.5	7	0	7	1	0.590384	1	NA	NA	NA	NA	NA	NA
Gldc	IMPC_XRY_063_001	adult	female	heterozygote	Cervical processes	Early adult	6	1	7	0.857143	0.421277	0.99639	NA	NA	NA	NA	NA	NA
Gldc	IMPC_XRY_063_001	adult	male	heterozygote	Cervical processes	Early adult	6	1	7	0.857143	0.421277	0.99639	NA	NA	NA	NA	NA	NA
Gldc	IMPC_XRY_064_001	adult	female	heterozygote	Thoracic processes	Early adult	5	2	7	0.714286	0.290421	0.963307	NA	NA	NA	NA	NA	NA
Gldc	IMPC_XRY_064_001	adult	male	heterozygote	Thoracic processes	Early adult	3	4	7	0.428571	0.0989883	0.815948	NA	NA	NA	NA	NA	NA
Glg1	IMPC_XRY_063_001	adult	female	heterozygote	Cervical processes	Early adult	1	6	7	0.142857	0.0036103	0.578723	NA	NA	NA	NA	NA	NA
Glg1	IMPC_XRY_063_001	adult	male	heterozygote	Cervical processes	Early adult	2	5	7	0.285714	0.0366926	0.709579	NA	NA	NA	NA	NA	NA
Glg1	IMPC_XRY_064_001	adult	female	heterozygote	Thoracic processes	Early adult	2	5	7	0.285714	0.0366926	0.709579	NA	NA	NA	NA	NA	NA
Glg1	IMPC_XRY_064_001	adult	male	heterozygote	Thoracic processes	Early adult	1	6	7	0.142857	0.0036103	0.578723	NA	NA	NA	NA	NA	NA
Glmn	IMPC_GEL_033_001	embryo	female	homozygote	Tail bud morphology	E9.5	1	2	3	0.333333	0.00840376	0.905701	NA	NA	NA	NA	NA	NA
Glmn	IMPC_GEL_033_001	embryo	male	homozygote	Tail bud morphology	E9.5	3	0	3	1	0.292402	1	NA	NA	NA	NA	NA	NA
Glmn	IMPC_GEL_064_001	embryo	female	homozygote	Somite Morphology	E9.5	3	0	3	1	0.292402	1	NA	NA	NA	NA	NA	NA
Glmn	IMPC_GEL_064_001	embryo	male	homozygote	Somite Morphology	E9.5	3	0	3	1	0.292402	1	NA	NA	NA	NA	NA	NA
Gm13547	IMPC_XRY_063_001	adult	female	homozygote	Cervical processes	Early adult	7	0	7	1	0.590384	1	NA	NA	NA	NA	NA	NA
Gm13547	IMPC_XRY_063_001	adult	male	homozygote	Cervical processes	Early adult	6	1	7	0.857143	0.421277	0.99639	NA	NA	NA	NA	NA	NA
Gm13547	IMPC_XRY_064_001	adult	female	homozygote	Thoracic processes	Early adult	4	3	7	0.571429	0.184052	0.901012	NA	NA	NA	NA	NA	NA
Gm13547	IMPC_XRY_064_001	adult	male	homozygote	Thoracic processes	Early adult	3	4	7	0.428571	0.0989883	0.815948	NA	NA	NA	NA	NA	NA
Gramd1b	IMPC_GEP_038_001	NA	male	heterozygote	Tail Morphology	E18.5	1	16	17	0.0588235	0.00148817	0.286889	NA	NA	NA	NA	NA	NA
Gramd1b	IMPC_GEP_038_001	NA	male	homozygote	Tail Morphology	E18.5	2	8	10	0.2	0.0252107	0.556095	NA	0.000134669	1	NA	TRUE	0.000134669
Gramd2a	IMPC_XRY_018_001	adult	female	homozygote	Shape of vertebrae	Early adult	1	4	5	0.2	0.00505076	0.716418	NA	NA	NA	NA	NA	NA
H2-Eb1	IMPC_XRY_055_001	adult	male	homozygote	Shape of spine	Early adult	3	4	7	0.428571	0.0989883	0.815948	NA	5.03538e-05	1	NA	TRUE	5.03538e-05
H2-Eb1	IMPC_XRY_063_001	adult	female	homozygote	Cervical processes	Early adult	7	0	7	1	0.590384	1	NA	NA	NA	NA	NA	NA
H2-Eb1	IMPC_XRY_063_001	adult	male	homozygote	Cervical processes	Early adult	6	1	7	0.857143	0.421277	0.99639	NA	NA	NA	NA	NA	NA
H2-Eb1	IMPC_XRY_064_001	adult	female	homozygote	Thoracic processes	Early adult	1	6	7	0.142857	0.0036103	0.578723	NA	NA	NA	NA	NA	NA
H2-Eb1	IMPC_XRY_064_001	adult	male	homozygote	Thoracic processes	Early adult	1	6	7	0.142857	0.0036103	0.578723	NA	NA	NA	NA	NA	NA
Hbs1l	IMPC_XRY_018_001	adult	female	homozygote	Shape of vertebrae	Early adult	1	6	7	0.142857	0.0036103	0.578723	NA	NA	NA	NA	NA	NA
Hbs1l	IMPC_XRY_018_001	adult	male	homozygote	Shape of vertebrae	Early adult	4	3	7	0.571429	0.184052	0.901012	NA	NA	NA	NA	NA	NA
Hbs1l	IMPC_XRY_063_001	adult	female	homozygote	Cervical processes	Early adult	5	2	7	0.714286	0.290421	0.963307	NA	NA	NA	NA	NA	NA
Hbs1l	IMPC_XRY_063_001	adult	male	homozygote	Cervical processes	Early adult	4	3	7	0.571429	0.184052	0.901012	NA	NA	NA	NA	NA	NA
Hip1	IMPC_XRY_018_001	adult	female	homozygote	Shape of vertebrae	Early adult	2	0	2	1	0.158114	1	NA	NA	NA	NA	NA	NA
Hip1	IMPC_XRY_018_001	adult	male	homozygote	Shape of vertebrae	Early adult	3	0	3	1	0.292402	1	NA	NA	NA	NA	NA	NA
Hip1	IMPC_XRY_020_001	adult	male	homozygote	Processes on vertebrae	Early adult	1	2	3	0.333333	0.00840376	0.905701	NA	NA	NA	NA	NA	NA
Il2ra	IMPC_XRY_018_001	adult	female	homozygote	Shape of vertebrae	Early adult	5	0	5	1	0.478176	1	NA	1	1.14232e-08	NA	TRUE	1.14232e-08
Ino80c	IMPC_GEM_029_001	embryo	female	homozygote	Tail Morphology	E12.5	1	0	1	1	0.025	1	NA	NA	NA	NA	NA	NA
Ino80c	IMPC_GEM_029_001	embryo	male	homozygote	Tail Morphology	E12.5	1	0	1	1	0.025	1	NA	NA	NA	NA	NA	NA
Ipo9	IMPC_GEL_033_001	embryo	male	homozygote	Tail bud morphology	E9.5	2	1	3	0.666667	0.0942993	0.991596	NA	7.38273e-05	1	NA	TRUE	7.38273e-05
Isyna1	IMPC_GEL_033_001	embryo	female	heterozygote	Tail bud morphology	E9.5	1	3	4	0.25	0.00630946	0.80588	NA	NA	NA	NA	NA	NA
Isyna1	IMPC_GEL_033_001	embryo	female	homozygote	Tail bud morphology	E9.5	1	2	3	0.333333	0.00840376	0.905701	NA	NA	NA	NA	NA	NA
Isyna1	IMPC_GEL_033_001	embryo	male	homozygote	Tail bud morphology	E9.5	1	8	9	0.111111	0.00280914	0.482497	NA	NA	NA	NA	NA	NA
Isyna1	IMPC_GEL_064_001	embryo	female	heterozygote	Somite Morphology	E9.5	1	3	4	0.25	0.00630946	0.80588	NA	NA	NA	NA	NA	NA
Isyna1	IMPC_GEL_064_001	embryo	male	homozygote	Somite Morphology	E9.5	4	5	9	0.444444	0.136996	0.787991	NA	2.14867e-06	1	NA	TRUE	2.14867e-06
Isyna1	IMPC_GEO_033_001	embryo	male	homozygote	Tail Morphology	E15.5	2	1	3	0.666667	0.0942993	0.991596	NA	0.000291375	NA	NA	TRUE	0.000291375
Jmjd1c	IMPC_XRY_063_001	adult	female	heterozygote	Cervical processes	Early adult	5	2	7	0.714286	0.290421	0.963307	NA	NA	NA	NA	NA	NA
Jmjd1c	IMPC_XRY_063_001	adult	male	heterozygote	Cervical processes	Early adult	4	3	7	0.571429	0.184052	0.901012	NA	NA	NA	NA	NA	NA
Kcnv2	IMPC_XRY_018_001	adult	male	homozygote	Shape of vertebrae	Early adult	1	8	9	0.111111	0.00280914	0.482497	NA	NA	NA	NA	NA	NA
Kcnv2	IMPC_XRY_055_001	adult	female	homozygote	Shape of spine	Early adult	1	6	7	0.142857	0.0036103	0.578723	NA	NA	NA	NA	NA	NA
Kcnv2	IMPC_XRY_055_001	adult	male	homozygote	Shape of spine	Early adult	3	6	9	0.333333	0.0748546	0.700705	NA	NA	NA	NA	NA	NA
Kcnv2	IMPC_XRY_063_001	adult	female	homozygote	Cervical processes	Early adult	7	0	7	1	0.590384	1	NA	NA	NA	NA	NA	NA
Kcnv2	IMPC_XRY_063_001	adult	male	homozygote	Cervical processes	Early adult	8	1	9	0.888889	0.517503	0.997191	NA	NA	NA	NA	NA	NA
Kcnv2	IMPC_XRY_064_001	adult	female	homozygote	Thoracic processes	Early adult	3	4	7	0.428571	0.0989883	0.815948	NA	NA	NA	NA	NA	NA
Kcnv2	IMPC_XRY_064_001	adult	male	homozygote	Thoracic processes	Early adult	1	8	9	0.111111	0.00280914	0.482497	NA	NA	NA	NA	NA	NA
Kdm7a	IMPC_XRY_018_001	adult	female	homozygote	Shape of vertebrae	Early adult	1	6	7	0.142857	0.0036103	0.578723	NA	NA	NA	NA	NA	NA
Kdm7a	IMPC_XRY_018_001	adult	male	homozygote	Shape of vertebrae	Early adult	1	6	7	0.142857	0.0036103	0.578723	NA	NA	NA	NA	NA	NA
Kdm7a	IMPC_XRY_055_001	adult	male	homozygote	Shape of spine	Early adult	1	6	7	0.142857	0.0036103	0.578723	NA	NA	NA	NA	NA	NA
Kdm7a	IMPC_XRY_063_001	adult	female	homozygote	Cervical processes	Early adult	5	2	7	0.714286	0.290421	0.963307	NA	NA	NA	NA	NA	NA
Kdm7a	IMPC_XRY_063_001	adult	male	homozygote	Cervical processes	Early adult	5	2	7	0.714286	0.290421	0.963307	NA	NA	NA	NA	NA	NA
Kera	IMPC_XRY_018_001	adult	female	homozygote	Shape of vertebrae	Early adult	1	6	7	0.142857	0.0036103	0.578723	NA	NA	NA	NA	NA	NA
Kera	IMPC_XRY_063_001	adult	female	homozygote	Cervical processes	Early adult	2	5	7	0.285714	0.0366926	0.709579	NA	NA	NA	NA	NA	NA
Kera	IMPC_XRY_063_001	adult	male	homozygote	Cervical processes	Early adult	1	6	7	0.142857	0.0036103	0.578723	NA	NA	NA	NA	NA	NA
Kera	IMPC_XRY_064_001	adult	male	homozygote	Thoracic processes	Early adult	1	6	7	0.142857	0.0036103	0.578723	NA	NA	NA	NA	NA	NA
Klf7	IMPC_XRY_018_001	adult	male	heterozygote	Shape of vertebrae	Early adult	2	3	5	0.4	0.052745	0.853367	NA	3.29461e-05	1	NA	TRUE	3.29461e-05
Klf7	IMPC_XRY_020_001	adult	male	heterozygote	Processes on vertebrae	Early adult	1	4	5	0.2	0.00505076	0.716418	NA	NA	NA	NA	NA	NA
Krit1	IMPC_GEL_064_001	embryo	female	heterozygote	Somite Morphology	E9.5	1	17	18	0.0555556	0.00140556	0.272944	NA	NA	NA	NA	NA	NA
Krit1	IMPC_GEL_064_001	embryo	female	homozygote	Somite Morphology	E9.5	1	2	3	0.333333	0.00840376	0.905701	NA	NA	NA	NA	NA	NA
Krit1	IMPC_GEL_064_001	embryo	male	homozygote	Somite Morphology	E9.5	1	2	3	0.333333	0.00840376	0.905701	NA	NA	NA	NA	NA	NA
L3mbtl2	IMPC_XRY_063_001	adult	female	heterozygote	Cervical processes	Early adult	7	0	7	1	0.590384	1	NA	NA	NA	NA	NA	NA
L3mbtl2	IMPC_XRY_063_001	adult	male	heterozygote	Cervical processes	Early adult	6	1	7	0.857143	0.421277	0.99639	NA	NA	NA	NA	NA	NA
L3mbtl2	IMPC_XRY_064_001	adult	female	heterozygote	Thoracic processes	Early adult	1	6	7	0.142857	0.0036103	0.578723	NA	NA	NA	NA	NA	NA
Lox	IMPC_GEO_033_001	embryo	female	homozygote	Tail Morphology	E15.5	1	3	4	0.25	0.00630946	0.80588	NA	NA	NA	NA	NA	NA
Lrrk1	IMPC_XRY_018_001	adult	male	homozygote	Shape of vertebrae	Early adult	2	3	5	0.4	0.052745	0.853367	NA	3.29461e-05	1	NA	TRUE	3.29461e-05
Lum	IMPC_GEO_033_001	embryo	female	homozygote	Tail Morphology	E15.5	6	0	6	1	0.540742	1	NA	NA	NA	NA	NA	NA
Lum	IMPC_GEO_033_001	embryo	male	homozygote	Tail Morphology	E15.5	7	0	7	1	0.590384	1	NA	NA	NA	NA	NA	NA
Lyplal1	IMPC_XRY_063_001	adult	female	homozygote	Cervical processes	Early adult	6	2	8	0.75	0.349144	0.968146	NA	NA	NA	NA	NA	NA
Lyplal1	IMPC_XRY_063_001	adult	male	homozygote	Cervical processes	Early adult	6	1	7	0.857143	0.421277	0.99639	NA	NA	NA	NA	NA	NA
Lyplal1	IMPC_XRY_064_001	adult	female	homozygote	Thoracic processes	Early adult	1	7	8	0.125	0.00315972	0.52651	NA	NA	NA	NA	NA	NA
Mau2	IMPC_XRY_018_001	adult	female	heterozygote	Shape of vertebrae	Early adult	1	6	7	0.142857	0.0036103	0.578723	NA	NA	NA	NA	NA	NA
Mau2	IMPC_XRY_018_001	adult	male	heterozygote	Shape of vertebrae	Early adult	1	6	7	0.142857	0.0036103	0.578723	NA	NA	NA	NA	NA	NA
Mau2	IMPC_XRY_055_001	adult	male	heterozygote	Shape of spine	Early adult	1	6	7	0.142857	0.0036103	0.578723	NA	NA	NA	NA	NA	NA
Mau2	IMPC_XRY_063_001	adult	female	heterozygote	Cervical processes	Early adult	5	2	7	0.714286	0.290421	0.963307	NA	NA	NA	NA	NA	NA
Mau2	IMPC_XRY_063_001	adult	male	heterozygote	Cervical processes	Early adult	7	0	7	1	0.590384	1	NA	NA	NA	NA	NA	NA
Mbd1	IMPC_XRY_018_001	adult	male	homozygote	Shape of vertebrae	Early adult	1	6	7	0.142857	0.0036103	0.578723	NA	NA	NA	NA	NA	NA
Mbd1	IMPC_XRY_055_001	adult	male	homozygote	Shape of spine	Early adult	2	5	7	0.285714	0.0366926	0.709579	NA	NA	NA	NA	NA	NA
Mbd1	IMPC_XRY_063_001	adult	female	homozygote	Cervical processes	Early adult	6	1	7	0.857143	0.421277	0.99639	NA	NA	NA	NA	NA	NA
Mbd1	IMPC_XRY_063_001	adult	male	homozygote	Cervical processes	Early adult	7	0	7	1	0.590384	1	NA	NA	NA	NA	NA	NA
Mbd1	IMPC_XRY_064_001	adult	female	homozygote	Thoracic processes	Early adult	1	6	7	0.142857	0.0036103	0.578723	NA	NA	NA	NA	NA	NA
Med11	IMPC_GEL_033_001	embryo	female	homozygote	Tail bud morphology	E9.5	1	0	1	1	0.025	1	NA	NA	NA	NA	NA	NA
Med11	IMPC_GEL_033_001	embryo	male	homozygote	Tail bud morphology	E9.5	1	0	1	1	0.025	1	NA	NA	NA	NA	NA	NA
Mtch2	IMPC_XRY_018_001	adult	female	heterozygote	Shape of vertebrae	Early adult	1	5	6	0.166667	0.00421075	0.641235	NA	NA	NA	NA	NA	NA
Mtch2	IMPC_XRY_018_001	adult	male	heterozygote	Shape of vertebrae	Early adult	2	4	6	0.333333	0.0432719	0.777222	NA	4.93216e-05	0.0261899	NA	TRUE	4.93216e-05
Ndel1	IMPC_GEM_029_001	embryo	female	homozygote	Tail Morphology	E12.5	1	2	3	0.333333	0.00840376	0.905701	NA	NA	NA	NA	NA	NA
Ndel1	IMPC_GEM_029_001	embryo	male	homozygote	Tail Morphology	E12.5	1	3	4	0.25	0.00630946	0.80588	NA	NA	NA	NA	NA	NA
Ndufb5	IMPC_GEL_033_001	embryo	male	homozygote	Tail bud morphology	E9.5	2	0	2	1	0.158114	1	NA	2.47188e-05	NA	NA	TRUE	2.47188e-05
Nemf	IMPC_GEP_038_001	NA	female	homozygote	Tail Morphology	E18.5	1	14	15	0.0666667	0.00168643	0.319485	NA	NA	NA	NA	NA	NA
Nemf	IMPC_GEP_038_001	NA	male	homozygote	Tail Morphology	E18.5	1	8	9	0.111111	0.00280914	0.482497	NA	NA	NA	NA	NA	NA
Nisch	IMPC_XRY_055_001	adult	male	homozygote	Shape of spine	Early adult	2	0	2	1	0.158114	1	NA	4.4487e-06	1	NA	TRUE	4.4487e-06
Nog	IMPC_GEL_064_001	embryo	female	homozygote	Somite Morphology	E9.5	3	2	5	0.6	0.146633	0.947255	NA	NA	NA	NA	NA	NA
Nog	IMPC_GEL_064_001	embryo	male	homozygote	Somite Morphology	E9.5	5	4	9	0.555556	0.212009	0.863004	NA	NA	NA	NA	NA	NA
Nog	IMPC_GEO_033_001	embryo	male	homozygote	Tail Morphology	E15.5	1	0	1	1	0.025	1	NA	NA	NA	NA	NA	NA
Notch1	IMPC_XRY_018_001	adult	male	heterozygote	Shape of vertebrae	Early adult	2	3	5	0.4	0.052745	0.853367	NA	3.29461e-05	1	NA	TRUE	3.29461e-05
Nr6a1	IMPC_GEL_033_001	embryo	female	homozygote	Tail bud morphology	E9.5	1	0	1	1	0.025	1	NA	NA	NA	NA	NA	NA
Nr6a1	IMPC_GEL_033_001	embryo	male	homozygote	Tail bud morphology	E9.5	1	0	1	1	0.025	1	NA	NA	NA	NA	NA	NA
Nr6a1	IMPC_GEL_064_001	embryo	female	homozygote	Somite Morphology	E9.5	1	0	1	1	0.025	1	NA	NA	NA	NA	NA	NA
Nr6a1	IMPC_GEL_064_001	embryo	male	homozygote	Somite Morphology	E9.5	1	0	1	1	0.025	1	NA	NA	NA	NA	NA	NA
Opa1	IMPC_GEL_033_001	embryo	female	homozygote	Tail bud morphology	E9.5	1	2	3	0.333333	0.00840376	0.905701	NA	NA	NA	NA	NA	NA
Opa1	IMPC_GEL_064_001	embryo	female	heterozygote	Somite Morphology	E9.5	1	2	3	0.333333	0.00840376	0.905701	NA	NA	NA	NA	NA	NA
Opa1	IMPC_GEL_064_001	embryo	female	homozygote	Somite Morphology	E9.5	2	1	3	0.666667	0.0942993	0.991596	NA	NA	NA	NA	NA	NA
Opa1	IMPC_GEL_064_001	embryo	male	homozygote	Somite Morphology	E9.5	7	0	7	1	0.590384	1	NA	NA	NA	NA	NA	NA
Os9	IMPC_XRY_063_001	adult	female	homozygote	Cervical processes	Early adult	7	0	7	1	0.590384	1	NA	NA	NA	NA	NA	NA
Os9	IMPC_XRY_063_001	adult	male	homozygote	Cervical processes	Early adult	5	2	7	0.714286	0.290421	0.963307	NA	NA	NA	NA	NA	NA
Os9	IMPC_XRY_064_001	adult	female	homozygote	Thoracic processes	Early adult	3	4	7	0.428571	0.0989883	0.815948	NA	NA	NA	NA	NA	NA
Os9	IMPC_XRY_064_001	adult	male	homozygote	Thoracic processes	Early adult	1	6	7	0.142857	0.0036103	0.578723	NA	NA	NA	NA	NA	NA
Pabpc4	IMPC_XRY_055_001	adult	male	homozygote	Shape of spine	Early adult	3	4	7	0.428571	0.0989883	0.815948	NA	5.03538e-05	1	NA	TRUE	5.03538e-05
Pabpc4	IMPC_XRY_063_001	adult	female	homozygote	Cervical processes	Early adult	6	1	7	0.857143	0.421277	0.99639	NA	NA	NA	NA	NA	NA
Pabpc4	IMPC_XRY_063_001	adult	male	homozygote	Cervical processes	Early adult	7	0	7	1	0.590384	1	NA	NA	NA	NA	NA	NA
Pals2	IMPC_XRY_018_001	adult	female	homozygote	Shape of vertebrae	Early adult	4	1	5	0.8	0.283582	0.994949	NA	NA	NA	NA	NA	NA
Pals2	IMPC_XRY_018_001	adult	male	homozygote	Shape of vertebrae	Early adult	4	1	5	0.8	0.283582	0.994949	NA	NA	NA	NA	NA	NA
Pals2	IMPC_XRY_020_001	adult	female	homozygote	Processes on vertebrae	Early adult	5	0	5	1	0.478176	1	NA	NA	NA	NA	NA	NA
Pals2	IMPC_XRY_020_001	adult	male	homozygote	Processes on vertebrae	Early adult	5	0	5	1	0.478176	1	NA	NA	NA	NA	NA	NA
Pals2	IMPC_XRY_063_001	adult	female	homozygote	Cervical processes	Early adult	5	0	5	1	0.478176	1	NA	NA	NA	NA	NA	NA
Pals2	IMPC_XRY_063_001	adult	male	homozygote	Cervical processes	Early adult	5	0	5	1	0.478176	1	NA	NA	NA	NA	NA	NA
Pcgf2	IMPC_XRY_018_001	adult	female	heterozygote	Shape of vertebrae	Early adult	1	4	5	0.2	0.00505076	0.716418	NA	NA	NA	NA	NA	NA
Pcgf3	IMPC_GEP_038_001	NA	male	heterozygote	Tail Morphology	E18.5	1	14	15	0.0666667	0.00168643	0.319485	NA	NA	NA	NA	NA	NA
Pcsk5	IMPC_GEM_029_001	embryo	female	homozygote	Tail Morphology	E12.5	8	0	8	1	0.630583	1	NA	NA	NA	NA	NA	NA
Pcsk5	IMPC_GEM_029_001	embryo	male	homozygote	Tail Morphology	E12.5	4	0	4	1	0.397635	1	NA	NA	NA	NA	NA	NA
Pcsk5	IMPC_GEO_033_001	embryo	female	homozygote	Tail Morphology	E15.5	4	0	4	1	0.397635	1	NA	NA	NA	NA	NA	NA
Pcsk5	IMPC_GEO_033_001	embryo	male	homozygote	Tail Morphology	E15.5	3	0	3	1	0.292402	1	NA	NA	NA	NA	NA	NA
Pcsk5	IMPC_GEP_038_001	NA	female	homozygote	Tail Morphology	E18.5	2	0	2	1	0.158114	1	NA	NA	NA	NA	NA	NA
Pcsk5	IMPC_GEP_038_001	NA	male	homozygote	Tail Morphology	E18.5	3	0	3	1	0.292402	1	NA	NA	NA	NA	NA	NA
Pdhb	IMPC_GEL_064_001	embryo	female	homozygote	Somite Morphology	E9.5	4	2	6	0.666667	0.222778	0.956728	NA	1	7.21295e-08	NA	TRUE	7.21295e-08
Pdhb	IMPC_GEL_064_001	embryo	male	heterozygote	Somite Morphology	E9.5	1	7	8	0.125	0.00315972	0.52651	NA	NA	NA	NA	NA	NA
Pfdn1	IMPC_GEP_038_001	NA	female	homozygote	Tail Morphology	E18.5	8	1	9	0.888889	0.517503	0.997191	NA	NA	NA	NA	NA	NA
Pfdn1	IMPC_GEP_038_001	NA	male	homozygote	Tail Morphology	E18.5	2	1	3	0.666667	0.0942993	0.991596	NA	NA	NA	NA	NA	NA
Pfdn5	IMPC_GEO_033_001	embryo	female	homozygote	Tail Morphology	E15.5	2	0	2	1	0.158114	1	NA	NA	0.00013328	NA	TRUE	0.00013328
Pigq	IMPC_GEL_033_001	embryo	female	homozygote	Tail bud morphology	E9.5	1	0	1	1	0.025	1	NA	NA	NA	NA	NA	NA
Pigq	IMPC_GEL_033_001	embryo	male	heterozygote	Tail bud morphology	E9.5	1	4	5	0.2	0.00505076	0.716418	NA	NA	NA	NA	NA	NA
Pigq	IMPC_GEL_033_001	embryo	male	homozygote	Tail bud morphology	E9.5	3	0	3	1	0.292402	1	NA	NA	NA	NA	NA	NA
Pigq	IMPC_GEL_064_001	embryo	female	homozygote	Somite Morphology	E9.5	1	0	1	1	0.025	1	NA	NA	NA	NA	NA	NA
Pigq	IMPC_GEL_064_001	embryo	male	heterozygote	Somite Morphology	E9.5	1	4	5	0.2	0.00505076	0.716418	NA	NA	NA	NA	NA	NA
Pigq	IMPC_GEL_064_001	embryo	male	homozygote	Somite Morphology	E9.5	3	0	3	1	0.292402	1	NA	NA	NA	NA	NA	NA
Pitx1	IMPC_XRY_063_001	adult	female	heterozygote	Cervical processes	Early adult	7	0	7	1	0.590384	1	NA	NA	NA	NA	NA	NA
Pitx1	IMPC_XRY_063_001	adult	male	heterozygote	Cervical processes	Early adult	3	0	3	1	0.292402	1	NA	NA	NA	NA	NA	NA
Pld5	IMPC_XRY_055_001	adult	male	homozygote	Shape of spine	Early adult	1	3	4	0.25	0.00630946	0.80588	NA	NA	NA	NA	NA	NA
Pld5	IMPC_XRY_063_001	adult	female	homozygote	Cervical processes	Early adult	6	0	6	1	0.540742	1	NA	NA	NA	NA	NA	NA
Pld5	IMPC_XRY_063_001	adult	male	homozygote	Cervical processes	Early adult	4	0	4	1	0.397635	1	NA	NA	NA	NA	NA	NA
Pld5	IMPC_XRY_064_001	adult	female	homozygote	Thoracic processes	Early adult	5	1	6	0.833333	0.358765	0.995789	NA	0.0374165	1.73733e-05	NA	TRUE	1.73733e-05
Pld5	IMPC_XRY_064_001	adult	male	homozygote	Thoracic processes	Early adult	2	2	4	0.5	0.067586	0.932414	NA	NA	NA	NA	NA	NA
Plekhm1	IMPC_XRY_018_001	adult	male	homozygote	Shape of vertebrae	Early adult	3	2	5	0.6	0.146633	0.947255	NA	1.5805e-05	1	NA	TRUE	1.5805e-05
Ppp1r35	IMPC_GEL_033_001	embryo	female	homozygote	Tail bud morphology	E9.5	2	0	2	1	0.158114	1	NA	NA	NA	NA	NA	NA
Ppp1r35	IMPC_GEL_033_001	embryo	male	homozygote	Tail bud morphology	E9.5	1	0	1	1	0.025	1	NA	NA	NA	NA	NA	NA
Ppp1r42	IMPC_XRY_018_001	adult	female	homozygote	Shape of vertebrae	Early adult	2	5	7	0.285714	0.0366926	0.709579	NA	NA	NA	NA	NA	NA
Ppp1r42	IMPC_XRY_055_001	adult	male	homozygote	Shape of spine	Early adult	1	5	6	0.166667	0.00421075	0.641235	NA	NA	NA	NA	NA	NA
Ppp1r42	IMPC_XRY_063_001	adult	female	homozygote	Cervical processes	Early adult	7	0	7	1	0.590384	1	NA	NA	NA	NA	NA	NA
Ppp1r42	IMPC_XRY_063_001	adult	male	homozygote	Cervical processes	Early adult	5	1	6	0.833333	0.358765	0.995789	NA	NA	NA	NA	NA	NA
Ppp1r42	IMPC_XRY_064_001	adult	female	homozygote	Thoracic processes	Early adult	3	4	7	0.428571	0.0989883	0.815948	NA	NA	NA	NA	NA	NA
Ppp1r42	IMPC_XRY_064_001	adult	male	homozygote	Thoracic processes	Early adult	3	3	6	0.5	0.118117	0.881883	NA	NA	NA	NA	NA	NA
Ppp1r42	IMPC_XRY_067_001	adult	male	homozygote	Caudal processes	Early adult	1	5	6	0.166667	0.00421075	0.641235	NA	NA	NA	NA	NA	NA
Pramel17	IMPC_XRY_020_001	adult	female	homozygote	Processes on vertebrae	Early adult	1	4	5	0.2	0.00505076	0.716418	NA	NA	NA	NA	NA	NA
Psen1	IMPC_GEM_029_001	embryo	female	homozygote	Tail Morphology	E12.5	3	0	3	1	0.292402	1	NA	NA	NA	NA	NA	NA
Psen1	IMPC_GEM_029_001	embryo	male	homozygote	Tail Morphology	E12.5	1	0	1	1	0.025	1	NA	NA	NA	NA	NA	NA
Psen1	IMPC_GEO_033_001	embryo	female	heterozygote	Tail Morphology	E15.5	2	24	26	0.0769231	0.00945539	0.251303	NA	NA	NA	NA	NA	NA
Psen1	IMPC_GEO_033_001	embryo	female	homozygote	Tail Morphology	E15.5	4	0	4	1	0.397635	1	NA	NA	NA	NA	NA	NA
Psen1	IMPC_GEO_033_001	embryo	male	homozygote	Tail Morphology	E15.5	8	0	8	1	0.630583	1	NA	NA	NA	NA	NA	NA
Psen1	IMPC_GEP_038_001	NA	female	homozygote	Tail Morphology	E18.5	5	0	5	1	0.478176	1	NA	NA	NA	NA	NA	NA
Psen1	IMPC_GEP_038_001	NA	male	homozygote	Tail Morphology	E18.5	3	1	4	0.75	0.19412	0.993691	NA	NA	NA	NA	NA	NA
Pstpip2	IMPC_XRY_018_001	adult	female	homozygote	Shape of vertebrae	Early adult	8	0	8	1	0.630583	1	NA	NA	NA	NA	NA	NA
Pstpip2	IMPC_XRY_018_001	adult	male	homozygote	Shape of vertebrae	Early adult	7	0	7	1	0.590384	1	NA	NA	NA	NA	NA	NA
Rad9a	IMPC_GEL_064_001	embryo	female	homozygote	Somite Morphology	E9.5	2	0	2	1	0.158114	1	NA	NA	NA	NA	NA	NA
Rad9a	IMPC_GEL_064_001	embryo	male	homozygote	Somite Morphology	E9.5	2	0	2	1	0.158114	1	NA	NA	NA	NA	NA	NA
Ralb	IMPC_XRY_055_001	adult	female	homozygote	Shape of spine	Early adult	1	6	7	0.142857	0.0036103	0.578723	NA	NA	NA	NA	NA	NA
Ralb	IMPC_XRY_055_001	adult	male	homozygote	Shape of spine	Early adult	2	5	7	0.285714	0.0366926	0.709579	NA	NA	NA	NA	NA	NA
Ralb	IMPC_XRY_063_001	adult	female	homozygote	Cervical processes	Early adult	6	1	7	0.857143	0.421277	0.99639	NA	NA	NA	NA	NA	NA
Ralb	IMPC_XRY_063_001	adult	male	homozygote	Cervical processes	Early adult	6	1	7	0.857143	0.421277	0.99639	NA	NA	NA	NA	NA	NA
Ralb	IMPC_XRY_064_001	adult	female	homozygote	Thoracic processes	Early adult	3	4	7	0.428571	0.0989883	0.815948	NA	NA	NA	NA	NA	NA
Ralb	IMPC_XRY_064_001	adult	male	homozygote	Thoracic processes	Early adult	5	2	7	0.714286	0.290421	0.963307	NA	NA	NA	NA	NA	NA
Rbm45	IMPC_GEP_038_001	NA	female	homozygote	Tail Morphology	E18.5	3	0	3	1	0.292402	1	NA	NA	NA	NA	NA	NA
Rbm45	IMPC_GEP_038_001	NA	male	homozygote	Tail Morphology	E18.5	1	0	1	1	0.025	1	NA	NA	NA	NA	NA	NA
Rexo1	IMPC_GEL_064_001	embryo	male	homozygote	Somite Morphology	E9.5	1	3	4	0.25	0.00630946	0.80588	NA	NA	NA	NA	NA	NA
Rexo1	IMPC_GEP_038_001	NA	female	homozygote	Tail Morphology	E18.5	1	3	4	0.25	0.00630946	0.80588	NA	NA	NA	NA	NA	NA
Rexo1	IMPC_GEP_038_001	NA	male	heterozygote	Tail Morphology	E18.5	1	22	23	0.0434783	0.00110017	0.219487	NA	NA	NA	NA	NA	NA
Rexo1	IMPC_GEP_038_001	NA	male	homozygote	Tail Morphology	E18.5	1	5	6	0.166667	0.00421075	0.641235	NA	NA	NA	NA	NA	NA
Rlim	IMPC_XRY_018_001	adult	female	heterozygote	Shape of vertebrae	Early adult	3	2	5	0.6	0.146633	0.947255	NA	NA	NA	NA	NA	NA
Rlim	IMPC_XRY_018_001	adult	male	hemizygote	Shape of vertebrae	Early adult	5	0	5	1	0.478176	1	NA	NA	NA	NA	NA	NA
Rlim	IMPC_XRY_020_001	adult	female	heterozygote	Processes on vertebrae	Early adult	5	0	5	1	0.478176	1	NA	NA	NA	NA	NA	NA
Rlim	IMPC_XRY_020_001	adult	male	hemizygote	Processes on vertebrae	Early adult	5	0	5	1	0.478176	1	NA	NA	NA	NA	NA	NA
Rlim	IMPC_XRY_063_001	adult	female	heterozygote	Cervical processes	Early adult	5	0	5	1	0.478176	1	NA	NA	NA	NA	NA	NA
Rlim	IMPC_XRY_063_001	adult	male	hemizygote	Cervical processes	Early adult	5	0	5	1	0.478176	1	NA	NA	NA	NA	NA	NA
Ropn1l	IMPC_XRY_055_001	adult	female	homozygote	Shape of spine	Early adult	1	6	7	0.142857	0.0036103	0.578723	NA	NA	NA	NA	NA	NA
Ropn1l	IMPC_XRY_055_001	adult	male	homozygote	Shape of spine	Early adult	3	4	7	0.428571	0.0989883	0.815948	NA	5.03538e-05	0.149766	NA	TRUE	5.03538e-05
Ropn1l	IMPC_XRY_063_001	adult	female	homozygote	Cervical processes	Early adult	3	4	7	0.428571	0.0989883	0.815948	NA	NA	NA	NA	NA	NA
Ropn1l	IMPC_XRY_063_001	adult	male	homozygote	Cervical processes	Early adult	6	1	7	0.857143	0.421277	0.99639	NA	NA	NA	NA	NA	NA
Ropn1l	IMPC_XRY_064_001	adult	female	homozygote	Thoracic processes	Early adult	2	5	7	0.285714	0.0366926	0.709579	NA	NA	NA	NA	NA	NA
Ropn1l	IMPC_XRY_064_001	adult	male	homozygote	Thoracic processes	Early adult	2	5	7	0.285714	0.0366926	0.709579	NA	NA	NA	NA	NA	NA
Ror2	IMPC_GEO_033_001	embryo	female	homozygote	Tail Morphology	E15.5	5	2	7	0.714286	0.290421	0.963307	NA	NA	NA	NA	NA	NA
Ror2	IMPC_GEO_033_001	embryo	male	homozygote	Tail Morphology	E15.5	4	1	5	0.8	0.283582	0.994949	NA	NA	NA	NA	NA	NA
Runx2	IMPC_XRY_020_001	adult	male	heterozygote	Processes on vertebrae	Early adult	2	3	5	0.4	0.052745	0.853367	NA	NA	NA	NA	NA	NA
Runx2	IMPC_XRY_064_001	adult	male	heterozygote	Thoracic processes	Early adult	2	3	5	0.4	0.052745	0.853367	NA	NA	NA	NA	NA	NA
Scaf11	IMPC_XRY_055_001	adult	male	homozygote	Shape of spine	Early adult	1	6	7	0.142857	0.0036103	0.578723	NA	NA	NA	NA	NA	NA
Scaf11	IMPC_XRY_063_001	adult	female	homozygote	Cervical processes	Early adult	3	4	7	0.428571	0.0989883	0.815948	NA	NA	NA	NA	NA	NA
Scaf11	IMPC_XRY_063_001	adult	male	homozygote	Cervical processes	Early adult	7	0	7	1	0.590384	1	NA	NA	NA	NA	NA	NA
Scn3b	IMPC_XRY_055_001	adult	male	homozygote	Shape of spine	Early adult	1	5	6	0.166667	0.00421075	0.641235	NA	NA	NA	NA	NA	NA
Scn3b	IMPC_XRY_063_001	adult	female	homozygote	Cervical processes	Early adult	7	0	7	1	0.590384	1	NA	NA	NA	NA	NA	NA
Scn3b	IMPC_XRY_063_001	adult	male	homozygote	Cervical processes	Early adult	6	0	6	1	0.540742	1	NA	NA	NA	NA	NA	NA
Scn3b	IMPC_XRY_064_001	adult	male	homozygote	Thoracic processes	Early adult	2	4	6	0.333333	0.0432719	0.777222	NA	NA	NA	NA	NA	NA
Sec24b	IMPC_GEO_033_001	embryo	female	homozygote	Tail Morphology	E15.5	5	0	5	1	0.478176	1	NA	NA	NA	NA	NA	NA
Sec24b	IMPC_GEO_033_001	embryo	male	homozygote	Tail Morphology	E15.5	6	0	6	1	0.540742	1	NA	NA	NA	NA	NA	NA
Sel1l	IMPC_XRY_055_001	adult	female	heterozygote	Shape of spine	Early adult	2	5	7	0.285714	0.0366926	0.709579	NA	NA	NA	NA	NA	NA
Sel1l	IMPC_XRY_063_001	adult	female	heterozygote	Cervical processes	Early adult	6	1	7	0.857143	0.421277	0.99639	NA	NA	NA	NA	NA	NA
Sel1l	IMPC_XRY_063_001	adult	male	heterozygote	Cervical processes	Early adult	7	0	7	1	0.590384	1	NA	NA	NA	NA	NA	NA
Selenok	IMPC_XRY_018_001	adult	female	homozygote	Shape of vertebrae	Early adult	1	13	14	0.0714286	0.00180678	0.338684	NA	NA	NA	NA	NA	NA
Selenok	IMPC_XRY_018_001	adult	male	homozygote	Shape of vertebrae	Early adult	1	13	14	0.0714286	0.00180678	0.338684	NA	NA	NA	NA	NA	NA
Selenok	IMPC_XRY_055_001	adult	male	homozygote	Shape of spine	Early adult	3	11	14	0.214286	0.0465793	0.507976	NA	5.03538e-05	1	NA	TRUE	5.03538e-05
Selenok	IMPC_XRY_063_001	adult	female	homozygote	Cervical processes	Early adult	8	6	14	0.571429	0.288609	0.823389	NA	NA	NA	NA	NA	NA
Selenok	IMPC_XRY_063_001	adult	male	homozygote	Cervical processes	Early adult	8	6	14	0.571429	0.288609	0.823389	NA	NA	NA	NA	NA	NA
Setd5	IMPC_XRY_063_001	adult	female	heterozygote	Cervical processes	Early adult	7	0	7	1	0.590384	1	NA	NA	NA	NA	NA	NA
Setd5	IMPC_XRY_063_001	adult	male	heterozygote	Cervical processes	Early adult	7	0	7	1	0.590384	1	NA	NA	NA	NA	NA	NA
Setd5	IMPC_XRY_064_001	adult	female	heterozygote	Thoracic processes	Early adult	4	3	7	0.571429	0.184052	0.901012	NA	NA	NA	NA	NA	NA
Setd5	IMPC_XRY_064_001	adult	male	heterozygote	Thoracic processes	Early adult	3	4	7	0.428571	0.0989883	0.815948	NA	NA	NA	NA	NA	NA
Sfr1	IMPC_GEL_064_001	embryo	female	homozygote	Somite Morphology	E9.5	3	5	8	0.375	0.0852334	0.755137	NA	NA	NA	NA	NA	NA
Sfr1	IMPC_GEL_064_001	embryo	male	heterozygote	Somite Morphology	E9.5	2	13	15	0.133333	0.0165759	0.404603	NA	NA	NA	NA	NA	NA
Sfr1	IMPC_GEL_064_001	embryo	male	homozygote	Somite Morphology	E9.5	2	3	5	0.4	0.052745	0.853367	NA	NA	NA	NA	NA	NA
Sh2d5	IMPC_XRY_018_001	adult	female	homozygote	Shape of vertebrae	Early adult	2	5	7	0.285714	0.0366926	0.709579	NA	NA	NA	NA	NA	NA
Sh2d5	IMPC_XRY_063_001	adult	female	homozygote	Cervical processes	Early adult	4	3	7	0.571429	0.184052	0.901012	NA	NA	NA	NA	NA	NA
Sh2d5	IMPC_XRY_063_001	adult	male	homozygote	Cervical processes	Early adult	5	2	7	0.714286	0.290421	0.963307	NA	NA	NA	NA	NA	NA
Sh2d5	IMPC_XRY_064_001	adult	female	homozygote	Thoracic processes	Early adult	3	4	7	0.428571	0.0989883	0.815948	NA	NA	NA	NA	NA	NA
Sh2d5	IMPC_XRY_064_001	adult	male	homozygote	Thoracic processes	Early adult	5	2	7	0.714286	0.290421	0.963307	NA	NA	NA	NA	NA	NA
Shroom3	IMPC_GEP_038_001	NA	female	heterozygote	Tail Morphology	E18.5	1	7	8	0.125	0.00315972	0.52651	NA	NA	NA	NA	NA	NA
Shroom3	IMPC_GEP_038_001	NA	female	homozygote	Tail Morphology	E18.5	2	0	2	1	0.158114	1	NA	NA	NA	NA	NA	NA
Shroom3	IMPC_GEP_038_001	NA	male	homozygote	Tail Morphology	E18.5	4	0	4	1	0.397635	1	NA	NA	NA	NA	NA	NA
Sik3	IMPC_XRY_018_001	adult	female	homozygote	Shape of vertebrae	Early adult	7	0	7	1	0.590384	1	NA	NA	NA	NA	NA	NA
Sik3	IMPC_XRY_018_001	adult	male	homozygote	Shape of vertebrae	Early adult	7	0	7	1	0.590384	1	NA	NA	NA	NA	NA	NA
Sik3	IMPC_XRY_055_001	adult	female	homozygote	Shape of spine	Early adult	6	1	7	0.857143	0.421277	0.99639	NA	NA	NA	NA	NA	NA
Sik3	IMPC_XRY_055_001	adult	male	homozygote	Shape of spine	Early adult	6	1	7	0.857143	0.421277	0.99639	NA	NA	NA	NA	NA	NA
Sik3	IMPC_XRY_063_001	adult	female	homozygote	Cervical processes	Early adult	2	5	7	0.285714	0.0366926	0.709579	NA	NA	NA	NA	NA	NA
Sik3	IMPC_XRY_063_001	adult	male	homozygote	Cervical processes	Early adult	3	4	7	0.428571	0.0989883	0.815948	NA	NA	NA	NA	NA	NA
Sik3	IMPC_XRY_064_001	adult	male	homozygote	Thoracic processes	Early adult	2	5	7	0.285714	0.0366926	0.709579	NA	NA	NA	NA	NA	NA
Sirt3	IMPC_XRY_018_001	adult	male	homozygote	Shape of vertebrae	Early adult	1	15	16	0.0625	0.00158111	0.302321	NA	NA	NA	NA	NA	NA
Sirt3	IMPC_XRY_020_001	adult	female	homozygote	Processes on vertebrae	Early adult	2	4	6	0.333333	0.0432719	0.777222	NA	NA	NA	NA	NA	NA
Sirt3	IMPC_XRY_063_001	adult	female	homozygote	Cervical processes	Early adult	6	1	7	0.857143	0.421277	0.99639	NA	NA	NA	NA	NA	NA
Sirt3	IMPC_XRY_063_001	adult	male	homozygote	Cervical processes	Early adult	6	1	7	0.857143	0.421277	0.99639	NA	NA	NA	NA	NA	NA
Sirt3	IMPC_XRY_064_001	adult	female	homozygote	Thoracic processes	Early adult	1	6	7	0.142857	0.0036103	0.578723	NA	NA	NA	NA	NA	NA
Sirt3	IMPC_XRY_064_001	adult	male	homozygote	Thoracic processes	Early adult	2	5	7	0.285714	0.0366926	0.709579	NA	NA	NA	NA	NA	NA
Skida1	IMPC_XRY_018_001	adult	male	heterozygote	Shape of vertebrae	Early adult	2	13	15	0.133333	0.0165759	0.404603	NA	NA	NA	NA	NA	NA
Skida1	IMPC_XRY_055_001	adult	female	heterozygote	Shape of spine	Early adult	1	6	7	0.142857	0.0036103	0.578723	NA	NA	NA	NA	NA	NA
Skida1	IMPC_XRY_055_001	adult	male	heterozygote	Shape of spine	Early adult	1	6	7	0.142857	0.0036103	0.578723	NA	NA	NA	NA	NA	NA
Skida1	IMPC_XRY_063_001	adult	female	heterozygote	Cervical processes	Early adult	6	1	7	0.857143	0.421277	0.99639	NA	NA	NA	NA	NA	NA
Skida1	IMPC_XRY_063_001	adult	male	heterozygote	Cervical processes	Early adult	7	0	7	1	0.590384	1	NA	NA	NA	NA	NA	NA
Skida1	IMPC_XRY_064_001	adult	female	heterozygote	Thoracic processes	Early adult	6	1	7	0.857143	0.421277	0.99639	NA	0.00011881	1.6209e-05	NA	TRUE	1.6209e-05
Skida1	IMPC_XRY_064_001	adult	male	heterozygote	Thoracic processes	Early adult	5	2	7	0.714286	0.290421	0.963307	NA	NA	NA	NA	NA	NA
Slc20a2	IMPC_XRY_018_001	adult	female	homozygote	Shape of vertebrae	Early adult	1	9	10	0.1	0.00252858	0.445016	NA	NA	NA	NA	NA	NA
Slc20a2	IMPC_XRY_055_001	adult	female	homozygote	Shape of spine	Early adult	3	4	7	0.428571	0.0989883	0.815948	NA	NA	NA	NA	NA	NA
Slc20a2	IMPC_XRY_055_001	adult	male	heterozygote	Shape of spine	Early adult	2	4	6	0.333333	0.0432719	0.777222	NA	NA	NA	NA	NA	NA
Slc20a2	IMPC_XRY_055_001	adult	male	homozygote	Shape of spine	Early adult	4	3	7	0.571429	0.184052	0.901012	NA	6.47294e-07	0.000427239	NA	TRUE	6.47294e-07
Slc20a2	IMPC_XRY_063_001	adult	female	heterozygote	Cervical processes	Early adult	7	0	7	1	0.590384	1	NA	NA	NA	NA	NA	NA
Slc20a2	IMPC_XRY_063_001	adult	female	homozygote	Cervical processes	Early adult	7	0	7	1	0.590384	1	NA	NA	NA	NA	NA	NA
Slc20a2	IMPC_XRY_063_001	adult	male	heterozygote	Cervical processes	Early adult	6	0	6	1	0.540742	1	NA	NA	NA	NA	NA	NA
Slc20a2	IMPC_XRY_063_001	adult	male	homozygote	Cervical processes	Early adult	6	1	7	0.857143	0.421277	0.99639	NA	NA	NA	NA	NA	NA
Slc25a1	IMPC_GEM_029_001	embryo	female	homozygote	Tail Morphology	E12.5	5	1	6	0.833333	0.358765	0.995789	NA	NA	NA	NA	NA	NA
Slc25a1	IMPC_GEM_029_001	embryo	male	homozygote	Tail Morphology	E12.5	2	2	4	0.5	0.067586	0.932414	NA	NA	NA	NA	NA	NA
Slc25a1	IMPC_GEP_038_001	NA	female	heterozygote	Tail Morphology	E18.5	1	24	25	0.04	0.0010122	0.203517	NA	NA	NA	NA	NA	NA
Slc25a1	IMPC_GEP_038_001	NA	male	heterozygote	Tail Morphology	E18.5	1	21	22	0.0454545	0.00115015	0.228444	NA	NA	NA	NA	NA	NA
Slc25a30	IMPC_XRY_055_001	adult	female	homozygote	Shape of spine	Early adult	1	6	7	0.142857	0.0036103	0.578723	NA	NA	NA	NA	NA	NA
Slc25a30	IMPC_XRY_063_001	adult	female	homozygote	Cervical processes	Early adult	5	2	7	0.714286	0.290421	0.963307	NA	NA	NA	NA	NA	NA
Slc25a30	IMPC_XRY_063_001	adult	male	homozygote	Cervical processes	Early adult	7	0	7	1	0.590384	1	NA	NA	NA	NA	NA	NA
Slc25a30	IMPC_XRY_064_001	adult	female	homozygote	Thoracic processes	Early adult	6	1	7	0.857143	0.421277	0.99639	NA	0.0201947	1.6209e-05	NA	TRUE	1.6209e-05
Slc25a30	IMPC_XRY_064_001	adult	male	homozygote	Thoracic processes	Early adult	3	4	7	0.428571	0.0989883	0.815948	NA	NA	NA	NA	NA	NA
Slc25a4	IMPC_XRY_018_001	adult	female	homozygote	Shape of vertebrae	Early adult	1	6	7	0.142857	0.0036103	0.578723	NA	NA	NA	NA	NA	NA
Slc25a4	IMPC_XRY_055_001	adult	female	homozygote	Shape of spine	Early adult	2	5	7	0.285714	0.0366926	0.709579	NA	NA	NA	NA	NA	NA
Slc25a4	IMPC_XRY_063_001	adult	female	homozygote	Cervical processes	Early adult	6	1	7	0.857143	0.421277	0.99639	NA	NA	NA	NA	NA	NA
Slc25a4	IMPC_XRY_063_001	adult	male	homozygote	Cervical processes	Early adult	7	0	7	1	0.590384	1	NA	NA	NA	NA	NA	NA
Slc25a4	IMPC_XRY_064_001	adult	female	homozygote	Thoracic processes	Early adult	1	6	7	0.142857	0.0036103	0.578723	NA	NA	NA	NA	NA	NA
Slc25a4	IMPC_XRY_064_001	adult	male	homozygote	Thoracic processes	Early adult	3	4	7	0.428571	0.0989883	0.815948	NA	NA	NA	NA	NA	NA
Slc26a2	IMPC_GEP_038_001	NA	female	homozygote	Tail Morphology	E18.5	4	0	4	1	0.397635	1	NA	NA	NA	NA	NA	NA
Slc26a2	IMPC_GEP_038_001	NA	male	homozygote	Tail Morphology	E18.5	5	0	5	1	0.478176	1	NA	NA	NA	NA	NA	NA
Slc30a9	IMPC_GEL_033_001	embryo	female	homozygote	Tail bud morphology	E9.5	2	1	3	0.666667	0.0942993	0.991596	NA	NA	NA	NA	NA	NA
Slc30a9	IMPC_GEL_033_001	embryo	male	homozygote	Tail bud morphology	E9.5	1	2	3	0.333333	0.00840376	0.905701	NA	NA	NA	NA	NA	NA
Slc30a9	IMPC_GEL_064_001	embryo	female	homozygote	Somite Morphology	E9.5	1	2	3	0.333333	0.00840376	0.905701	NA	NA	NA	NA	NA	NA
Slc30a9	IMPC_GEL_064_001	embryo	male	homozygote	Somite Morphology	E9.5	2	1	3	0.666667	0.0942993	0.991596	NA	NA	NA	NA	NA	NA
Slmap	IMPC_GEP_038_001	NA	female	homozygote	Tail Morphology	E18.5	2	4	6	0.333333	0.0432719	0.777222	NA	NA	NA	NA	NA	NA
Slmap	IMPC_GEP_038_001	NA	male	homozygote	Tail Morphology	E18.5	5	0	5	1	0.478176	1	NA	NA	NA	NA	NA	NA
Snx3	IMPC_GEM_029_001	embryo	male	homozygote	Tail Morphology	E12.5	1	1	2	0.5	0.0125791	0.987421	NA	NA	NA	NA	NA	NA
Snx3	IMPC_GEO_033_001	embryo	female	homozygote	Tail Morphology	E15.5	1	3	4	0.25	0.00630946	0.80588	NA	NA	NA	NA	NA	NA
Snx3	IMPC_GEO_033_001	embryo	male	homozygote	Tail Morphology	E15.5	2	2	4	0.5	0.067586	0.932414	NA	NA	NA	NA	NA	NA
Snx3	IMPC_GEP_038_001	NA	female	homozygote	Tail Morphology	E18.5	2	3	5	0.4	0.052745	0.853367	NA	1	0.00024773	NA	TRUE	0.00024773
Spopl	IMPC_XRY_018_001	adult	female	homozygote	Shape of vertebrae	Early adult	1	4	5	0.2	0.00505076	0.716418	NA	NA	NA	NA	NA	NA
Spopl	IMPC_XRY_055_001	adult	male	homozygote	Shape of spine	Early adult	1	6	7	0.142857	0.0036103	0.578723	NA	NA	NA	NA	NA	NA
Spopl	IMPC_XRY_063_001	adult	female	homozygote	Cervical processes	Early adult	4	1	5	0.8	0.283582	0.994949	NA	NA	NA	NA	NA	NA
Spopl	IMPC_XRY_063_001	adult	male	homozygote	Cervical processes	Early adult	7	0	7	1	0.590384	1	NA	NA	NA	NA	NA	NA
Spopl	IMPC_XRY_064_001	adult	female	homozygote	Thoracic processes	Early adult	2	3	5	0.4	0.052745	0.853367	NA	NA	NA	NA	NA	NA
Spopl	IMPC_XRY_064_001	adult	male	homozygote	Thoracic processes	Early adult	6	1	7	0.857143	0.421277	0.99639	NA	4.02706e-06	0.105653	NA	TRUE	4.02706e-06
Srd5a3	IMPC_GEL_033_001	embryo	female	heterozygote	Tail bud morphology	E9.5	1	11	12	0.0833333	0.00210759	0.384796	NA	NA	NA	NA	NA	NA
Srd5a3	IMPC_GEL_033_001	embryo	female	homozygote	Tail bud morphology	E9.5	1	5	6	0.166667	0.00421075	0.641235	NA	NA	NA	NA	NA	NA
Srd5a3	IMPC_GEL_033_001	embryo	male	homozygote	Tail bud morphology	E9.5	1	2	3	0.333333	0.00840376	0.905701	NA	NA	NA	NA	NA	NA
Supt5	IMPC_XRY_018_001	adult	male	heterozygote	Shape of vertebrae	Early adult	1	6	7	0.142857	0.0036103	0.578723	NA	NA	NA	NA	NA	NA
Supt5	IMPC_XRY_063_001	adult	female	heterozygote	Cervical processes	Early adult	4	4	8	0.5	0.157013	0.842987	NA	NA	NA	NA	NA	NA
Supt5	IMPC_XRY_063_001	adult	male	heterozygote	Cervical processes	Early adult	7	0	7	1	0.590384	1	NA	NA	NA	NA	NA	NA
Supt5	IMPC_XRY_064_001	adult	female	heterozygote	Thoracic processes	Early adult	2	6	8	0.25	0.031854	0.650856	NA	NA	NA	NA	NA	NA
Supt5	IMPC_XRY_064_001	adult	male	heterozygote	Thoracic processes	Early adult	1	6	7	0.142857	0.0036103	0.578723	NA	NA	NA	NA	NA	NA
Svep1	IMPC_GEP_038_001	NA	female	homozygote	Tail Morphology	E18.5	1	2	3	0.333333	0.00840376	0.905701	NA	NA	NA	NA	NA	NA
Svep1	IMPC_GEP_038_001	NA	male	homozygote	Tail Morphology	E18.5	8	2	10	0.8	0.443905	0.974789	NA	NA	NA	NA	NA	NA
Tbx20	IMPC_GEL_064_001	embryo	female	homozygote	Somite Morphology	E9.5	3	3	6	0.5	0.118117	0.881883	NA	NA	NA	NA	NA	NA
Tbx20	IMPC_GEL_064_001	embryo	male	homozygote	Somite Morphology	E9.5	5	5	10	0.5	0.187086	0.812914	NA	NA	NA	NA	NA	NA
Tgds	IMPC_GEL_064_001	embryo	female	homozygote	Somite Morphology	E9.5	2	2	4	0.5	0.067586	0.932414	NA	NA	NA	NA	NA	NA
Tgds	IMPC_GEL_064_001	embryo	male	homozygote	Somite Morphology	E9.5	5	2	7	0.714286	0.290421	0.963307	NA	NA	NA	NA	NA	NA
Tm9sf4	IMPC_XRY_063_001	adult	female	homozygote	Cervical processes	Early adult	6	1	7	0.857143	0.421277	0.99639	NA	NA	NA	NA	NA	NA
Tm9sf4	IMPC_XRY_063_001	adult	male	homozygote	Cervical processes	Early adult	5	2	7	0.714286	0.290421	0.963307	NA	NA	NA	NA	NA	NA
Tm9sf4	IMPC_XRY_064_001	adult	female	homozygote	Thoracic processes	Early adult	2	5	7	0.285714	0.0366926	0.709579	NA	NA	NA	NA	NA	NA
Tm9sf4	IMPC_XRY_064_001	adult	male	homozygote	Thoracic processes	Early adult	2	5	7	0.285714	0.0366926	0.709579	NA	NA	NA	NA	NA	NA
Tmc6	IMPC_XRY_018_001	adult	female	homozygote	Shape of vertebrae	Early adult	1	4	5	0.2	0.00505076	0.716418	NA	NA	NA	NA	NA	NA
Tmc6	IMPC_XRY_063_001	adult	female	homozygote	Cervical processes	Early adult	5	0	5	1	0.478176	1	NA	NA	NA	NA	NA	NA
Tmc6	IMPC_XRY_063_001	adult	male	homozygote	Cervical processes	Early adult	6	1	7	0.857143	0.421277	0.99639	NA	NA	NA	NA	NA	NA
Tmc6	IMPC_XRY_064_001	adult	female	homozygote	Thoracic processes	Early adult	3	2	5	0.6	0.146633	0.947255	NA	NA	NA	NA	NA	NA
Tmc6	IMPC_XRY_064_001	adult	male	homozygote	Thoracic processes	Early adult	3	4	7	0.428571	0.0989883	0.815948	NA	NA	NA	NA	NA	NA
Tmem132a	IMPC_GEM_029_001	embryo	female	homozygote	Tail Morphology	E12.5	4	2	6	0.666667	0.222778	0.956728	NA	1	3.07582e-08	NA	TRUE	3.07582e-08
Tmem132a	IMPC_GEO_033_001	embryo	male	homozygote	Tail Morphology	E15.5	1	1	2	0.5	0.0125791	0.987421	NA	NA	NA	NA	NA	NA
Tmem132a	IMPC_GEP_038_001	NA	female	homozygote	Tail Morphology	E18.5	1	0	1	1	0.025	1	NA	NA	NA	NA	NA	NA
Tmem132a	IMPC_GEP_038_001	NA	male	homozygote	Tail Morphology	E18.5	6	2	8	0.75	0.349144	0.968146	NA	NA	NA	NA	NA	NA
Tmem248	IMPC_XRY_018_001	adult	female	homozygote	Shape of vertebrae	Early adult	1	4	5	0.2	0.00505076	0.716418	NA	NA	NA	NA	NA	NA
Tmem70	IMPC_GEL_064_001	embryo	female	heterozygote	Somite Morphology	E9.5	1	10	11	0.0909091	0.00229897	0.41278	NA	NA	NA	NA	NA	NA
Tmem70	IMPC_GEL_064_001	embryo	female	homozygote	Somite Morphology	E9.5	1	0	1	1	0.025	1	NA	NA	NA	NA	NA	NA
Tmem70	IMPC_GEL_064_001	embryo	male	heterozygote	Somite Morphology	E9.5	2	12	14	0.142857	0.0177945	0.428129	NA	NA	NA	NA	NA	NA
Tmem70	IMPC_GEL_064_001	embryo	male	homozygote	Somite Morphology	E9.5	1	1	2	0.5	0.0125791	0.987421	NA	NA	NA	NA	NA	NA
Tpte	IMPC_XRY_055_001	adult	female	homozygote	Shape of spine	Early adult	5	0	5	1	0.478176	1	NA	0.021937	1.51061e-05	NA	TRUE	1.51061e-05
Tpte	IMPC_XRY_055_001	adult	male	homozygote	Shape of spine	Early adult	2	3	5	0.4	0.052745	0.853367	NA	NA	NA	NA	NA	NA
Traf3ip1	IMPC_GEL_064_001	embryo	male	homozygote	Somite Morphology	E9.5	5	1	6	0.833333	0.358765	0.995789	NA	1.54045e-09	NA	NA	TRUE	1.54045e-09
Tram2	IMPC_XRY_055_001	adult	female	homozygote	Shape of spine	Early adult	4	3	7	0.571429	0.184052	0.901012	NA	0.0729314	1.07952e-05	NA	TRUE	1.07952e-05
Tram2	IMPC_XRY_055_001	adult	male	homozygote	Shape of spine	Early adult	1	6	7	0.142857	0.0036103	0.578723	NA	NA	NA	NA	NA	NA
Tram2	IMPC_XRY_063_001	adult	male	homozygote	Cervical processes	Early adult	1	6	7	0.142857	0.0036103	0.578723	NA	NA	NA	NA	NA	NA
Ttc28	IMPC_XRY_018_001	adult	female	homozygote	Shape of vertebrae	Early adult	4	3	7	0.571429	0.184052	0.901012	NA	NA	NA	NA	NA	NA
Ttc28	IMPC_XRY_018_001	adult	male	homozygote	Shape of vertebrae	Early adult	7	0	7	1	0.590384	1	NA	NA	NA	NA	NA	NA
Ube2g1	IMPC_XRY_018_001	adult	female	homozygote	Shape of vertebrae	Early adult	5	0	5	1	0.478176	1	NA	NA	NA	NA	NA	NA
Ube2g1	IMPC_XRY_018_001	adult	male	homozygote	Shape of vertebrae	Early adult	5	0	5	1	0.478176	1	NA	NA	NA	NA	NA	NA
Ube2g1	IMPC_XRY_020_001	adult	female	homozygote	Processes on vertebrae	Early adult	5	0	5	1	0.478176	1	NA	NA	NA	NA	NA	NA
Ube2g1	IMPC_XRY_020_001	adult	male	homozygote	Processes on vertebrae	Early adult	5	0	5	1	0.478176	1	NA	NA	NA	NA	NA	NA
Ube2g1	IMPC_XRY_063_001	adult	female	homozygote	Cervical processes	Early adult	5	0	5	1	0.478176	1	NA	NA	NA	NA	NA	NA
Ube2g1	IMPC_XRY_063_001	adult	male	homozygote	Cervical processes	Early adult	5	0	5	1	0.478176	1	NA	NA	NA	NA	NA	NA
Ube2g1	IMPC_XRY_064_001	adult	female	homozygote	Thoracic processes	Early adult	1	4	5	0.2	0.00505076	0.716418	NA	NA	NA	NA	NA	NA
Ube2g1	IMPC_XRY_064_001	adult	male	homozygote	Thoracic processes	Early adult	2	3	5	0.4	0.052745	0.853367	NA	NA	NA	NA	NA	NA
Uchl1	IMPC_XRY_055_001	adult	female	heterozygote	Shape of spine	Early adult	3	0	3	1	0.292402	1	NA	NA	NA	NA	NA	NA
Uchl1	IMPC_XRY_055_001	adult	male	heterozygote	Shape of spine	Early adult	2	3	5	0.4	0.052745	0.853367	NA	NA	NA	NA	NA	NA
Ushbp1	IMPC_XRY_063_001	adult	female	homozygote	Cervical processes	Early adult	6	1	7	0.857143	0.421277	0.99639	NA	NA	NA	NA	NA	NA
Ushbp1	IMPC_XRY_063_001	adult	male	homozygote	Cervical processes	Early adult	6	1	7	0.857143	0.421277	0.99639	NA	NA	NA	NA	NA	NA
Ushbp1	IMPC_XRY_064_001	adult	male	homozygote	Thoracic processes	Early adult	1	6	7	0.142857	0.0036103	0.578723	NA	NA	NA	NA	NA	NA
Vangl2	IMPC_GEO_033_001	embryo	female	homozygote	Tail Morphology	E15.5	5	0	5	1	0.478176	1	NA	NA	NA	NA	NA	NA
Vangl2	IMPC_GEO_033_001	embryo	male	heterozygote	Tail Morphology	E15.5	1	13	14	0.0714286	0.00180678	0.338684	NA	NA	NA	NA	NA	NA
Vangl2	IMPC_GEO_033_001	embryo	male	homozygote	Tail Morphology	E15.5	6	0	6	1	0.540742	1	NA	NA	NA	NA	NA	NA
Vcan	IMPC_GEL_064_001	embryo	female	homozygote	Somite Morphology	E9.5	2	2	4	0.5	0.067586	0.932414	NA	NA	NA	NA	NA	NA
Vcan	IMPC_GEL_064_001	embryo	male	heterozygote	Somite Morphology	E9.5	1	18	19	0.0526316	0.00133163	0.260281	NA	NA	NA	NA	NA	NA
Vcan	IMPC_GEL_064_001	embryo	male	homozygote	Somite Morphology	E9.5	1	4	5	0.2	0.00505076	0.716418	NA	NA	NA	NA	NA	NA
Vgll3	IMPC_XRY_055_001	adult	male	homozygote	Shape of spine	Early adult	2	5	7	0.285714	0.0366926	0.709579	NA	9.20447e-05	1	NA	TRUE	9.20447e-05
Vps53	IMPC_XRY_063_001	adult	female	heterozygote	Cervical processes	Early adult	4	3	7	0.571429	0.184052	0.901012	NA	NA	NA	NA	NA	NA
Vps53	IMPC_XRY_063_001	adult	male	heterozygote	Cervical processes	Early adult	7	0	7	1	0.590384	1	NA	NA	NA	NA	NA	NA
Vps53	IMPC_XRY_064_001	adult	female	heterozygote	Thoracic processes	Early adult	4	3	7	0.571429	0.184052	0.901012	NA	NA	NA	NA	NA	NA
Vps53	IMPC_XRY_064_001	adult	male	heterozygote	Thoracic processes	Early adult	4	3	7	0.571429	0.184052	0.901012	NA	NA	NA	NA	NA	NA
Wac	IMPC_XRY_018_001	adult	female	heterozygote	Shape of vertebrae	Early adult	2	3	5	0.4	0.052745	0.853367	NA	NA	NA	NA	NA	NA
Wac	IMPC_XRY_018_001	adult	male	heterozygote	Shape of vertebrae	Early adult	1	2	3	0.333333	0.00840376	0.905701	NA	NA	NA	NA	NA	NA
Wac	IMPC_XRY_063_001	adult	female	heterozygote	Cervical processes	Early adult	5	0	5	1	0.478176	1	NA	NA	NA	NA	NA	NA
Wac	IMPC_XRY_063_001	adult	male	heterozygote	Cervical processes	Early adult	3	0	3	1	0.292402	1	NA	NA	NA	NA	NA	NA
Wac	IMPC_XRY_064_001	adult	female	heterozygote	Thoracic processes	Early adult	1	4	5	0.2	0.00505076	0.716418	NA	NA	NA	NA	NA	NA
Wdr37	IMPC_XRY_055_001	adult	male	homozygote	Shape of spine	Early adult	3	4	7	0.428571	0.0989883	0.815948	NA	5.03538e-05	1	NA	TRUE	5.03538e-05
Wdr37	IMPC_XRY_063_001	adult	female	homozygote	Cervical processes	Early adult	6	0	6	1	0.540742	1	NA	NA	NA	NA	NA	NA
Wdr37	IMPC_XRY_063_001	adult	male	homozygote	Cervical processes	Early adult	7	0	7	1	0.590384	1	NA	NA	NA	NA	NA	NA
Wdr37	IMPC_XRY_064_001	adult	female	homozygote	Thoracic processes	Early adult	2	4	6	0.333333	0.0432719	0.777222	NA	NA	NA	NA	NA	NA
Wdr37	IMPC_XRY_064_001	adult	male	homozygote	Thoracic processes	Early adult	2	5	7	0.285714	0.0366926	0.709579	NA	NA	NA	NA	NA	NA
Wdtc1	IMPC_XRY_063_001	adult	female	homozygote	Cervical processes	Early adult	1	6	7	0.142857	0.0036103	0.578723	NA	NA	NA	NA	NA	NA
Wdtc1	IMPC_XRY_063_001	adult	male	homozygote	Cervical processes	Early adult	2	5	7	0.285714	0.0366926	0.709579	NA	NA	NA	NA	NA	NA
Xbp1	IMPC_XRY_018_001	adult	female	heterozygote	Shape of vertebrae	Early adult	1	11	12	0.0833333	0.00210759	0.384796	NA	NA	NA	NA	NA	NA
Xbp1	IMPC_XRY_018_001	adult	male	heterozygote	Shape of vertebrae	Early adult	2	11	13	0.153846	0.0192067	0.454471	NA	NA	NA	NA	NA	NA
Xbp1	IMPC_XRY_063_001	adult	female	heterozygote	Cervical processes	Early adult	7	0	7	1	0.590384	1	NA	NA	NA	NA	NA	NA
Xbp1	IMPC_XRY_063_001	adult	male	heterozygote	Cervical processes	Early adult	7	0	7	1	0.590384	1	NA	NA	NA	NA	NA	NA
Xbp1	IMPC_XRY_064_001	adult	female	heterozygote	Thoracic processes	Early adult	5	2	7	0.714286	0.290421	0.963307	NA	NA	NA	NA	NA	NA
Xbp1	IMPC_XRY_064_001	adult	male	heterozygote	Thoracic processes	Early adult	5	2	7	0.714286	0.290421	0.963307	NA	NA	NA	NA	NA	NA
Xndc1	IMPC_XRY_018_001	adult	male	homozygote	Shape of vertebrae	Early adult	1	6	7	0.142857	0.0036103	0.578723	NA	NA	NA	NA	NA	NA
Xndc1	IMPC_XRY_055_001	adult	female	homozygote	Shape of spine	Early adult	1	6	7	0.142857	0.0036103	0.578723	NA	NA	NA	NA	NA	NA
Xndc1	IMPC_XRY_055_001	adult	male	homozygote	Shape of spine	Early adult	1	6	7	0.142857	0.0036103	0.578723	NA	NA	NA	NA	NA	NA
Xndc1	IMPC_XRY_063_001	adult	female	homozygote	Cervical processes	Early adult	5	2	7	0.714286	0.290421	0.963307	NA	NA	NA	NA	NA	NA
Xndc1	IMPC_XRY_063_001	adult	male	homozygote	Cervical processes	Early adult	6	1	7	0.857143	0.421277	0.99639	NA	NA	NA	NA	NA	NA
Xndc1	IMPC_XRY_064_001	adult	female	homozygote	Thoracic processes	Early adult	2	5	7	0.285714	0.0366926	0.709579	NA	NA	NA	NA	NA	NA
Xndc1	IMPC_XRY_064_001	adult	male	homozygote	Thoracic processes	Early adult	2	5	7	0.285714	0.0366926	0.709579	NA	NA	NA	NA	NA	NA
Xndc1	IMPC_XRY_065_001	adult	female	homozygote	Lumbar processes	Early adult	1	6	7	0.142857	0.0036103	0.578723	NA	NA	NA	NA	NA	NA
Zfhx2	IMPC_XRY_018_001	adult	female	homozygote	Shape of vertebrae	Early adult	1	4	5	0.2	0.00505076	0.716418	NA	NA	NA	NA	NA	NA
Zmym2	IMPC_GEL_064_001	embryo	female	homozygote	Somite Morphology	E9.5	2	1	3	0.666667	0.0942993	0.991596	NA	NA	NA	NA	NA	NA
Zmym2	IMPC_GEL_064_001	embryo	male	homozygote	Somite Morphology	E9.5	4	3	7	0.571429	0.184052	0.901012	NA	NA	NA	NA	NA	NA
Zscan2	IMPC_XRY_018_001	adult	female	homozygote	Shape of vertebrae	Early adult	1	6	7	0.142857	0.0036103	0.578723	NA	NA	NA	NA	NA	NA
Zscan2	IMPC_XRY_018_001	adult	male	homozygote	Shape of vertebrae	Early adult	2	5	7	0.285714	0.0366926	0.709579	NA	NA	NA	NA	NA	NA
Zscan2	IMPC_XRY_063_001	adult	female	homozygote	Cervical processes	Early adult	4	3	7	0.571429	0.184052	0.901012	NA	NA	NA	NA	NA	NA
Zscan2	IMPC_XRY_063_001	adult	male	homozygote	Cervical processes	Early adult	6	1	7	0.857143	0.421277	0.99639	NA	NA	NA	NA	NA	NA
